# Supplementary material for: Cataloging metagenome-assembled genomes and microbial genes from the athlete gut microbiome
Source: Microbiome Res Rep. 2024 Jul 22;3(4):41. doi: 10.20517/mrr.2023.69 (PMC11684919; doi:10.20517/mrr.2023.69)
Supplement: Supplementary file 1 [file mrr-3-4-41-SupplementaryTables.xlsx]

## Sheet: Supplementary Table 1
Supplementary Table 1. List of the studies and metadata collected for samples analysed in this study, Details include with the relative number of quality-controlled metagenomes reads, Sequencing platform, accession numbers and other details
merge_column	study_accession	sample_accession	sample_alias	submitted_ftp	fastq_ftp	BioProject...7	BioProject...8	primary	Group_secondary	secondary	Additional_Data	sub_group	Diet	Taxonomy cluster	Functional cluster	Sequenced reads	High quality reads	Homo sapiens filtering	Time	Collection kit	DNA extraction kit	Sequencing platform	Source Database	sample
ERR1655206	PRJEB15388	SAMEA4462133	Athlete	ftp.sra.ebi.ac.uk/vol1/run/ERR165/ERR1655206/1_TAAGGCGA-CTCTCTAT_L003_R1_001.fastq.gz;ftp.sra.ebi.ac.uk/vol1/run/ERR165/ERR1655206/1_TAAGGCGA-CTCTCTAT_L003_R2_001.fastq.gz	ERR1655206	PRJEB15388	P1	Athletes	Athlete	Rugby	-	Male	N/A	1	1	5000000	4929733	4928960	Time_1			Illumina HiSeq 2500 paired end sequencing	NCBI	1655206
ERR1655207	PRJEB15388	SAMEA4462134	Athlete	ftp.sra.ebi.ac.uk/vol1/run/ERR165/ERR1655207/2_TAAGGCGA-TATCCTCT_L001_R1_001.fastq.gz;ftp.sra.ebi.ac.uk/vol1/run/ERR165/ERR1655207/2_TAAGGCGA-TATCCTCT_L001_R2_001.fastq.gz	ERR1655207	PRJEB15388	P1	Athletes	Athlete	Rugby	NA	Male	NA	NA	NA	NA	NA	NA	NA			Illumina HiSeq 2500 paired end sequencing	NCBI	1655207
ERR1655208	PRJEB15388	SAMEA4462135	Athlete	ftp.sra.ebi.ac.uk/vol1/run/ERR165/ERR1655208/3_TAAGGCGA-AGAGTAGA_L001_R1_001.fastq.gz;ftp.sra.ebi.ac.uk/vol1/run/ERR165/ERR1655208/3_TAAGGCGA-AGAGTAGA_L001_R2_001.fastq.gz	ERR1655208	PRJEB15388	P1	Athletes	Athlete	Rugby	-	Male	N/A	4	2	5000000	4843191	4638316	Time_1			Illumina HiSeq 2500 paired end sequencing	NCBI	1655208
ERR1655209	PRJEB15388	SAMEA4462136	Athlete	ftp.sra.ebi.ac.uk/vol1/run/ERR165/ERR1655209/4_TAAGGCGA-GTAAGGAG_L005_R1_001.fastq.gz;ftp.sra.ebi.ac.uk/vol1/run/ERR165/ERR1655209/4_TAAGGCGA-GTAAGGAG_L005_R2_001.fastq.gz	ERR1655209	PRJEB15388	P1	Athletes	Athlete	Rugby	-	Male	N/A	4	3	5000000	4969228	4781128	Time_1			Illumina HiSeq 2500 paired end sequencing	NCBI	1655209
ERR1655210	PRJEB15388	SAMEA4462137	Athlete	ftp.sra.ebi.ac.uk/vol1/run/ERR165/ERR1655210/5_TAAGGCGA-ACTGCATA_L005_R1_001.fastq.gz;ftp.sra.ebi.ac.uk/vol1/run/ERR165/ERR1655210/5_TAAGGCGA-ACTGCATA_L005_R2_001.fastq.gz	ERR1655210	PRJEB15388	P1	Athletes	Athlete	Rugby	-	Male	N/A	4	3	5000000	4969709	4728937	Time_1			Illumina HiSeq 2500 paired end sequencing	NCBI	1655210
ERR1655211	PRJEB15388	SAMEA4462138	Athlete	ftp.sra.ebi.ac.uk/vol1/run/ERR165/ERR1655211/6_TAAGGCGA-AAGGAGTA_L005_R1_001.fastq.gz;ftp.sra.ebi.ac.uk/vol1/run/ERR165/ERR1655211/6_TAAGGCGA-AAGGAGTA_L005_R2_001.fastq.gz	ERR1655211	PRJEB15388	P1	Athletes	Athlete	Rugby	-	Male	N/A	1	3	5000000	4965674	4835974	Time_1			Illumina HiSeq 2500 paired end sequencing	NCBI	1655211
ERR1655212	PRJEB15388	SAMEA4462139	Athlete	ftp.sra.ebi.ac.uk/vol1/run/ERR165/ERR1655212/7_TAAGGCGA-CTAAGCCT_L001_R1_001.fastq.gz;ftp.sra.ebi.ac.uk/vol1/run/ERR165/ERR1655212/7_TAAGGCGA-CTAAGCCT_L001_R2_001.fastq.gz	ERR1655212	PRJEB15388	P1	Athletes	Athlete	Rugby	-	Male	N/A	4	3	5000000	4917704	4738668	Time_1			Illumina HiSeq 2500 paired end sequencing	NCBI	1655212
ERR1655213	PRJEB15388	SAMEA4462140	Athlete	ftp.sra.ebi.ac.uk/vol1/run/ERR165/ERR1655213/9_TAAGGCGA-GCGTAAGA_L001_R1_001.fastq.gz;ftp.sra.ebi.ac.uk/vol1/run/ERR165/ERR1655213/9_TAAGGCGA-GCGTAAGA_L001_R2_001.fastq.gz	ERR1655213	PRJEB15388	P1	Athletes	Athlete	Rugby	-	Male	N/A	5	1	5000000	4913666	4785451	Time_1			Illumina HiSeq 2500 paired end sequencing	NCBI	1655213
ERR1655214	PRJEB15388	SAMEA4462141	Athlete	ftp.sra.ebi.ac.uk/vol1/run/ERR165/ERR1655214/10_CGTACTAG-CTCTCTAT_L001_R1_001.fastq.gz;ftp.sra.ebi.ac.uk/vol1/run/ERR165/ERR1655214/10_CGTACTAG-CTCTCTAT_L001_R2_001.fastq.gz	ERR1655214	PRJEB15388	P1	Athletes	Athlete	Rugby	-	Male	N/A	4	2	5000000	4902137	3640313	Time_1			Illumina HiSeq 2500 paired end sequencing	NCBI	1655214
ERR1655215	PRJEB15388	SAMEA4462142	Athlete	ftp.sra.ebi.ac.uk/vol1/run/ERR165/ERR1655215/12_CGTACTAG-TATCCTCT_L001_R1_001.fastq.gz;ftp.sra.ebi.ac.uk/vol1/run/ERR165/ERR1655215/12_CGTACTAG-TATCCTCT_L001_R2_001.fastq.gz	ERR1655215	PRJEB15388	P1	Athletes	Athlete	Rugby	-	Male	N/A	8	4	5000000	4944325	4715523	Time_1			Illumina HiSeq 2500 paired end sequencing	NCBI	1655215
ERR1655216	PRJEB15388	SAMEA4462143	Athlete	ftp.sra.ebi.ac.uk/vol1/run/ERR165/ERR1655216/13_CGTACTAG-AGAGTAGA_L005_R1_001.fastq.gz;ftp.sra.ebi.ac.uk/vol1/run/ERR165/ERR1655216/13_CGTACTAG-AGAGTAGA_L005_R2_001.fastq.gz	ERR1655216	PRJEB15388	P1	Athletes	Athlete	Rugby	-	Male	N/A	1	3	3674250	3628462	2782889	Time_1			Illumina HiSeq 2500 paired end sequencing	NCBI	1655216
ERR1655217	PRJEB15388	SAMEA4462144	Athlete	ftp.sra.ebi.ac.uk/vol1/run/ERR165/ERR1655217/14_CGTACTAG-GTAAGGAG_L001_R1_001.fastq.gz;ftp.sra.ebi.ac.uk/vol1/run/ERR165/ERR1655217/14_CGTACTAG-GTAAGGAG_L001_R2_001.fastq.gz	ERR1655217	PRJEB15388	P1	Athletes	Athlete	Rugby	-	Male	N/A	5	1	5000000	4935452	4798258	Time_1			Illumina HiSeq 2500 paired end sequencing	NCBI	1655217
ERR1655218	PRJEB15388	SAMEA4462145	Athlete	ftp.sra.ebi.ac.uk/vol1/run/ERR165/ERR1655218/15_CGTACTAG-ACTGCATA_L003_R1_001.fastq.gz;ftp.sra.ebi.ac.uk/vol1/run/ERR165/ERR1655218/15_CGTACTAG-ACTGCATA_L003_R2_001.fastq.gz	ERR1655218	PRJEB15388	P1	Athletes	Athlete	Rugby	-	Male	N/A	4	2	5000000	4928353	4142473	Time_1			Illumina HiSeq 2500 paired end sequencing	NCBI	1655218
ERR1655219	PRJEB15388	SAMEA4462146	Athlete	ftp.sra.ebi.ac.uk/vol1/run/ERR165/ERR1655219/16_CGTACTAG-AAGGAGTA_L001_R1_001.fastq.gz;ftp.sra.ebi.ac.uk/vol1/run/ERR165/ERR1655219/16_CGTACTAG-AAGGAGTA_L001_R2_001.fastq.gz	ERR1655219	PRJEB15388	P1	Athletes	Athlete	Rugby	-	Male	N/A	5	1	5000000	4922776	3814129	Time_1			Illumina HiSeq 2500 paired end sequencing	NCBI	1655219
ERR1655220	PRJEB15388	SAMEA4462147	Athlete	ftp.sra.ebi.ac.uk/vol1/run/ERR165/ERR1655220/17_CGTACTAG-CTAAGCCT_L003_R1_001.fastq.gz;ftp.sra.ebi.ac.uk/vol1/run/ERR165/ERR1655220/17_CGTACTAG-CTAAGCCT_L003_R2_001.fastq.gz	ERR1655220	PRJEB15388	P1	Athletes	Athlete	Rugby	-	Male	N/A	1	1	5000000	4930541	4776420	Time_1			Illumina HiSeq 2500 paired end sequencing	NCBI	1655220
ERR1655221	PRJEB15388	SAMEA4462148	Athlete	ftp.sra.ebi.ac.uk/vol1/run/ERR165/ERR1655221/18_CGTACTAG-GCGTAAGA_L005_R1_001.fastq.gz;ftp.sra.ebi.ac.uk/vol1/run/ERR165/ERR1655221/18_CGTACTAG-GCGTAAGA_L005_R2_001.fastq.gz	ERR1655221	PRJEB15388	P1	Athletes	Athlete	Rugby	-	Male	N/A	5	3	5000000	4936884	4245538	Time_1			Illumina HiSeq 2500 paired end sequencing	NCBI	1655221
ERR1655222	PRJEB15388	SAMEA4462149	Athlete	ftp.sra.ebi.ac.uk/vol1/run/ERR165/ERR1655222/19_AGGCAGAA-CTCTCTAT_L001_R1_001.fastq.gz;ftp.sra.ebi.ac.uk/vol1/run/ERR165/ERR1655222/19_AGGCAGAA-CTCTCTAT_L001_R2_001.fastq.gz	ERR1655222	PRJEB15388	P1	Athletes	Athlete	Rugby	-	Male	N/A	5	3	5000000	4941556	4046437	Time_1			Illumina HiSeq 2500 paired end sequencing	NCBI	1655222
ERR1655223	PRJEB15388	SAMEA4462150	Athlete	ftp.sra.ebi.ac.uk/vol1/run/ERR165/ERR1655223/20_AGGCAGAA-TATCCTCT_L001_R1_001.fastq.gz;ftp.sra.ebi.ac.uk/vol1/run/ERR165/ERR1655223/20_AGGCAGAA-TATCCTCT_L001_R2_001.fastq.gz	ERR1655223	PRJEB15388	P1	Athletes	Athlete	Rugby	-	Male	N/A	5	1	5000000	4928940	3887628	Time_1			Illumina HiSeq 2500 paired end sequencing	NCBI	1655223
ERR1655224	PRJEB15388	SAMEA4462151	Athlete	ftp.sra.ebi.ac.uk/vol1/run/ERR165/ERR1655224/21_AGGCAGAA-AGAGTAGA_L001_R1_001.fastq.gz;ftp.sra.ebi.ac.uk/vol1/run/ERR165/ERR1655224/21_AGGCAGAA-AGAGTAGA_L001_R2_001.fastq.gz	ERR1655224	PRJEB15388	P1	Athletes	Athlete	Rugby	-	Male	N/A	4	1	5000000	4868486	3790103	Time_1			Illumina HiSeq 2500 paired end sequencing	NCBI	1655224
ERR1655225	PRJEB15388	SAMEA4462152	Athlete	ftp.sra.ebi.ac.uk/vol1/run/ERR165/ERR1655225/22_AGGCAGAA-GTAAGGAG_L001_R1_001.fastq.gz;ftp.sra.ebi.ac.uk/vol1/run/ERR165/ERR1655225/22_AGGCAGAA-GTAAGGAG_L001_R2_001.fastq.gz	ERR1655225	PRJEB15388	P1	Athletes	Athlete	Rugby	-	Male	N/A	1	2	5000000	4934057	4736786	Time_1			Illumina HiSeq 2500 paired end sequencing	NCBI	1655225
ERR1655226	PRJEB15388	SAMEA4462153	Athlete	ftp.sra.ebi.ac.uk/vol1/run/ERR165/ERR1655226/23_AGGCAGAA-ACTGCATA_L004_R1_001.fastq.gz;ftp.sra.ebi.ac.uk/vol1/run/ERR165/ERR1655226/23_AGGCAGAA-ACTGCATA_L004_R2_001.fastq.gz	ERR1655226	PRJEB15388	P1	Athletes	Athlete	Rugby	-	Male	N/A	4	1	5000000	4943157	4290450	Time_1			Illumina HiSeq 2500 paired end sequencing	NCBI	1655226
ERR1655227	PRJEB15388	SAMEA4462154	Athlete	ftp.sra.ebi.ac.uk/vol1/run/ERR165/ERR1655227/24_AGGCAGAA-AAGGAGTA_L001_R1_001.fastq.gz;ftp.sra.ebi.ac.uk/vol1/run/ERR165/ERR1655227/24_AGGCAGAA-AAGGAGTA_L001_R2_001.fastq.gz	ERR1655227	PRJEB15388	P1	Athletes	Athlete	Rugby	-	Male	N/A	4	2	5000000	4942308	4840540	Time_1			Illumina HiSeq 2500 paired end sequencing	NCBI	1655227
ERR1655228	PRJEB15388	SAMEA4462155	Athlete	ftp.sra.ebi.ac.uk/vol1/run/ERR165/ERR1655228/25_AGGCAGAA-CTAAGCCT_L001_R1_001.fastq.gz;ftp.sra.ebi.ac.uk/vol1/run/ERR165/ERR1655228/25_AGGCAGAA-CTAAGCCT_L001_R2_001.fastq.gz	ERR1655228	PRJEB15388	P1	Athletes	Athlete	Rugby	-	Male	N/A	1	3	5000000	4946262	3731389	Time_1			Illumina HiSeq 2500 paired end sequencing	NCBI	1655228
ERR1655229	PRJEB15388	SAMEA4462156	Athlete	ftp.sra.ebi.ac.uk/vol1/run/ERR165/ERR1655229/26_AGGCAGAA-GCGTAAGA_L001_R1_001.fastq.gz;ftp.sra.ebi.ac.uk/vol1/run/ERR165/ERR1655229/26_AGGCAGAA-GCGTAAGA_L001_R2_001.fastq.gz	ERR1655229	PRJEB15388	P1	Athletes	Athlete	Rugby	-	Male	N/A	4	2	5000000	4893450	4614073	Time_1			Illumina HiSeq 2500 paired end sequencing	NCBI	1655229
ERR1655230	PRJEB15388	SAMEA4462157	Athlete	ftp.sra.ebi.ac.uk/vol1/run/ERR165/ERR1655230/27_TCCTGAGC-CTCTCTAT_L001_R1_001.fastq.gz;ftp.sra.ebi.ac.uk/vol1/run/ERR165/ERR1655230/27_TCCTGAGC-CTCTCTAT_L001_R2_001.fastq.gz	ERR1655230	PRJEB15388	P1	Athletes	Athlete	Rugby	-	Male	N/A	4	2	5000000	4918878	3203030	Time_1			Illumina HiSeq 2500 paired end sequencing	NCBI	1655230
ERR1655231	PRJEB15388	SAMEA4462158	Athlete	ftp.sra.ebi.ac.uk/vol1/run/ERR165/ERR1655231/28_TCCTGAGC-TATCCTCT_L004_R1_001.fastq.gz;ftp.sra.ebi.ac.uk/vol1/run/ERR165/ERR1655231/28_TCCTGAGC-TATCCTCT_L004_R2_001.fastq.gz	ERR1655231	PRJEB15388	P1	Athletes	Athlete	Rugby	-	Male	N/A	1	1	2835801	2809024	2156227	Time_1			Illumina HiSeq 2500 paired end sequencing	NCBI	1655231
ERR1655232	PRJEB15388	SAMEA4462159	Athlete	ftp.sra.ebi.ac.uk/vol1/run/ERR165/ERR1655232/29_TCCTGAGC-AGAGTAGA_L001_R1_001.fastq.gz;ftp.sra.ebi.ac.uk/vol1/run/ERR165/ERR1655232/29_TCCTGAGC-AGAGTAGA_L001_R2_001.fastq.gz	ERR1655232	PRJEB15388	P1	Athletes	Athlete	Rugby	-	Male	N/A	5	2	5000000	4879910	4794715	Time_1			Illumina HiSeq 2500 paired end sequencing	NCBI	1655232
ERR1655233	PRJEB15388	SAMEA4462160	Athlete	ftp.sra.ebi.ac.uk/vol1/run/ERR165/ERR1655233/30_TCCTGAGC-GTAAGGAG_L002_R1_001.fastq.gz;ftp.sra.ebi.ac.uk/vol1/run/ERR165/ERR1655233/30_TCCTGAGC-GTAAGGAG_L002_R2_001.fastq.gz	ERR1655233	PRJEB15388	P1	Athletes	Athlete	Rugby	-	Male	N/A	4	2	5000000	4943398	3998301	Time_1			Illumina HiSeq 2500 paired end sequencing	NCBI	1655233
ERR1655234	PRJEB15388	SAMEA4462161	Athlete	ftp.sra.ebi.ac.uk/vol1/run/ERR165/ERR1655234/31_TCCTGAGC-ACTGCATA_L003_R1_001.fastq.gz;ftp.sra.ebi.ac.uk/vol1/run/ERR165/ERR1655234/31_TCCTGAGC-ACTGCATA_L003_R2_001.fastq.gz	ERR1655234	PRJEB15388	P1	Athletes	Athlete	Rugby	-	Male	N/A	1	1	3115202	3080647	2990861	Time_1			Illumina HiSeq 2500 paired end sequencing	NCBI	1655234
ERR1655235	PRJEB15388	SAMEA4462162	Athlete	ftp.sra.ebi.ac.uk/vol1/run/ERR165/ERR1655235/32_TCCTGAGC-AAGGAGTA_L001_R1_001.fastq.gz;ftp.sra.ebi.ac.uk/vol1/run/ERR165/ERR1655235/32_TCCTGAGC-AAGGAGTA_L001_R2_001.fastq.gz	ERR1655235	PRJEB15388	P1	Athletes	Athlete	Rugby	-	Male	N/A	4	2	5000000	4918937	4738969	Time_1			Illumina HiSeq 2500 paired end sequencing	NCBI	1655235
ERR1655236	PRJEB15388	SAMEA4462163	Athlete	ftp.sra.ebi.ac.uk/vol1/run/ERR165/ERR1655236/33_TCCTGAGC-CTAAGCCT_L001_R1_001.fastq.gz;ftp.sra.ebi.ac.uk/vol1/run/ERR165/ERR1655236/33_TCCTGAGC-CTAAGCCT_L001_R2_001.fastq.gz	ERR1655236	PRJEB15388	P1	Athletes	Athlete	Rugby	-	Male	N/A	4	3	5000000	4948319	4745032	Time_1			Illumina HiSeq 2500 paired end sequencing	NCBI	1655236
ERR1655237	PRJEB15388	SAMEA4462164	Athlete	ftp.sra.ebi.ac.uk/vol1/run/ERR165/ERR1655237/34_TCCTGAGC-GCGTAAGA_L005_R1_001.fastq.gz;ftp.sra.ebi.ac.uk/vol1/run/ERR165/ERR1655237/34_TCCTGAGC-GCGTAAGA_L005_R2_001.fastq.gz	ERR1655237	PRJEB15388	P1	Athletes	Athlete	Rugby	-	Male	N/A	6	3	2432642	2410638	1848526	Time_1			Illumina HiSeq 2500 paired end sequencing	NCBI	1655237
ERR1655238	PRJEB15388	SAMEA4462165	Athlete	ftp.sra.ebi.ac.uk/vol1/run/ERR165/ERR1655238/35_GGACTCCT-CTCTCTAT_L002_R1_001.fastq.gz;ftp.sra.ebi.ac.uk/vol1/run/ERR165/ERR1655238/35_GGACTCCT-CTCTCTAT_L002_R2_001.fastq.gz	ERR1655238	PRJEB15388	P1	Athletes	Athlete	Rugby	-	Male	N/A	1	2	5000000	4939468	4222548	Time_1			Illumina HiSeq 2500 paired end sequencing	NCBI	1655238
ERR1655239	PRJEB15388	SAMEA4462166	Athlete	ftp.sra.ebi.ac.uk/vol1/run/ERR165/ERR1655239/36_GGACTCCT-TATCCTCT_L002_R1_001.fastq.gz;ftp.sra.ebi.ac.uk/vol1/run/ERR165/ERR1655239/36_GGACTCCT-TATCCTCT_L002_R2_001.fastq.gz	ERR1655239	PRJEB15388	P1	Athletes	Athlete	Rugby	-	Male	N/A	1	2	5000000	4941996	4763840	Time_1			Illumina HiSeq 2500 paired end sequencing	NCBI	1655239
ERR1655240	PRJEB15388	SAMEA4462167	Athlete	ftp.sra.ebi.ac.uk/vol1/run/ERR165/ERR1655240/37_GGACTCCT-AGAGTAGA_L005_R1_001.fastq.gz;ftp.sra.ebi.ac.uk/vol1/run/ERR165/ERR1655240/37_GGACTCCT-AGAGTAGA_L005_R2_001.fastq.gz	ERR1655240	PRJEB15388	P1	Athletes	Athlete	Rugby	-	Male	N/A	5	3	5000000	4958877	4246820	Time_1			Illumina HiSeq 2500 paired end sequencing	NCBI	1655240
ERR1655241	PRJEB15388	SAMEA4462168	Athlete	ftp.sra.ebi.ac.uk/vol1/run/ERR165/ERR1655241/38_GGACTCCT-GTAAGGAG_L005_R1_001.fastq.gz;ftp.sra.ebi.ac.uk/vol1/run/ERR165/ERR1655241/38_GGACTCCT-GTAAGGAG_L005_R2_001.fastq.gz	ERR1655241	PRJEB15388	P1	Athletes	Athlete	Rugby	-	Male	N/A	5	3	5000000	4967582	3397683	Time_1			Illumina HiSeq 2500 paired end sequencing	NCBI	1655241
ERR1655242	PRJEB15388	SAMEA4462169	Athlete	ftp.sra.ebi.ac.uk/vol1/run/ERR165/ERR1655242/39_GGACTCCT-ACTGCATA_L001_R1_001.fastq.gz;ftp.sra.ebi.ac.uk/vol1/run/ERR165/ERR1655242/39_GGACTCCT-ACTGCATA_L001_R2_001.fastq.gz	ERR1655242	PRJEB15388	P1	Athletes	Athlete	Rugby	-	Male	N/A	4	3	5000000	4957799	4207695	Time_1			Illumina HiSeq 2500 paired end sequencing	NCBI	1655242
ERR1655243	PRJEB15388	SAMEA4462170	Athlete	ftp.sra.ebi.ac.uk/vol1/run/ERR165/ERR1655243/40_GGACTCCT-AAGGAGTA_L004_R1_001.fastq.gz;ftp.sra.ebi.ac.uk/vol1/run/ERR165/ERR1655243/40_GGACTCCT-AAGGAGTA_L004_R2_001.fastq.gz	ERR1655243	PRJEB15388	P1	Athletes	Athlete	Rugby	-	Male	N/A	4	2	5000000	4949696	3930675	Time_1			Illumina HiSeq 2500 paired end sequencing	NCBI	1655243
ERR1655244	PRJEB15388	SAMEA4462171	Athlete	ftp.sra.ebi.ac.uk/vol1/run/ERR165/ERR1655244/41_GGACTCCT-CTAAGCCT_L003_R1_001.fastq.gz;ftp.sra.ebi.ac.uk/vol1/run/ERR165/ERR1655244/41_GGACTCCT-CTAAGCCT_L003_R2_001.fastq.gz	ERR1655244	PRJEB15388	P1	Athletes	Athlete	Rugby	-	Male	N/A	1	1	5000000	4941251	4939944	Time_1			Illumina HiSeq 2500 paired end sequencing	NCBI	1655244
ERR1655245	PRJEB15388	SAMEA4462172	Athlete	ftp.sra.ebi.ac.uk/vol1/run/ERR165/ERR1655245/42_GGACTCCT-GCGTAAGA_L005_R1_001.fastq.gz;ftp.sra.ebi.ac.uk/vol1/run/ERR165/ERR1655245/42_GGACTCCT-GCGTAAGA_L005_R2_001.fastq.gz	ERR1655245	PRJEB15388	P1	Athletes	Athlete	Rugby	-	Male	N/A	5	3	4241687	4207919	3707088	Time_1			Illumina HiSeq 2500 paired end sequencing	NCBI	1655245
ERR1655246	PRJEB15388	SAMEA4462173	HighBMI	ftp.sra.ebi.ac.uk/vol1/run/ERR165/ERR1655246/101_TAGGCATG-CTCTCTAT_L004_R1_001.fastq.gz;ftp.sra.ebi.ac.uk/vol1/run/ERR165/ERR1655246/101_TAGGCATG-CTCTCTAT_L004_R2_001.fastq.gz	ERR1655246	PRJEB15388	P1	Controls	Control	Sedentary	-	Male	N/A	1	2	5000000	4923201	4837571	Time_1			Illumina HiSeq 2500 paired end sequencing	NCBI	1655246
ERR1655247	PRJEB15388	SAMEA4462174	LowBMI	ftp.sra.ebi.ac.uk/vol1/run/ERR165/ERR1655247/102_TAGGCATG-TATCCTCT_L002_R1_001.fastq.gz;ftp.sra.ebi.ac.uk/vol1/run/ERR165/ERR1655247/102_TAGGCATG-TATCCTCT_L002_R2_001.fastq.gz	ERR1655247	PRJEB15388	P1	Controls	Control	Sedentary	NA	Male	NA	NA	NA	NA	NA	NA	NA			Illumina HiSeq 2500 paired end sequencing	NCBI	1655247
ERR1655248	PRJEB15388	SAMEA4462175	LowBMI	ftp.sra.ebi.ac.uk/vol1/run/ERR165/ERR1655248/104_TAGGCATG-AGAGTAGA_L005_R1_001.fastq.gz;ftp.sra.ebi.ac.uk/vol1/run/ERR165/ERR1655248/104_TAGGCATG-AGAGTAGA_L005_R2_001.fastq.gz	ERR1655248	PRJEB15388	P1	Controls	Control	Sedentary	-	Male	N/A	4	2	5000000	4862275	4759480	Time_1			Illumina HiSeq 2500 paired end sequencing	NCBI	1655248
ERR1655249	PRJEB15388	SAMEA4462176	HighBMI	ftp.sra.ebi.ac.uk/vol1/run/ERR165/ERR1655249/105_TAGGCATG-GTAAGGAG_L003_R1_001.fastq.gz;ftp.sra.ebi.ac.uk/vol1/run/ERR165/ERR1655249/105_TAGGCATG-GTAAGGAG_L003_R2_001.fastq.gz	ERR1655249	PRJEB15388	P1	Controls	Control	Sedentary	-	Male	N/A	5	1	5000000	4935567	4848279	Time_1			Illumina HiSeq 2500 paired end sequencing	NCBI	1655249
ERR1655250	PRJEB15388	SAMEA4462177	LowBMI	ftp.sra.ebi.ac.uk/vol1/run/ERR165/ERR1655250/106_TAGGCATG-ACTGCATA_L003_R1_001.fastq.gz;ftp.sra.ebi.ac.uk/vol1/run/ERR165/ERR1655250/106_TAGGCATG-ACTGCATA_L003_R2_001.fastq.gz	ERR1655250	PRJEB15388	P1	Controls	Control	Sedentary	-	Male	N/A	4	2	5000000	4942481	3754419	Time_1			Illumina HiSeq 2500 paired end sequencing	NCBI	1655250
ERR1655251	PRJEB15388	SAMEA4462178	LowBMI	ftp.sra.ebi.ac.uk/vol1/run/ERR165/ERR1655251/107_TAGGCATG-AAGGAGTA_L004_R1_001.fastq.gz;ftp.sra.ebi.ac.uk/vol1/run/ERR165/ERR1655251/107_TAGGCATG-AAGGAGTA_L004_R2_001.fastq.gz	ERR1655251	PRJEB15388	P1	Controls	Control	Sedentary	-	Male	N/A	4	2	5000000	4940945	4799294	Time_1			Illumina HiSeq 2500 paired end sequencing	NCBI	1655251
ERR1655252	PRJEB15388	SAMEA4462179	HighBMI	ftp.sra.ebi.ac.uk/vol1/run/ERR165/ERR1655252/108_TAGGCATG-CTAAGCCT_L004_R1_001.fastq.gz;ftp.sra.ebi.ac.uk/vol1/run/ERR165/ERR1655252/108_TAGGCATG-CTAAGCCT_L004_R2_001.fastq.gz	ERR1655252	PRJEB15388	P1	Controls	Control	Sedentary	-	Male	N/A	1	1	5000000	4941251	4805230	Time_1			Illumina HiSeq 2500 paired end sequencing	NCBI	1655252
ERR1655253	PRJEB15388	SAMEA4462180	HighBMI	ftp.sra.ebi.ac.uk/vol1/run/ERR165/ERR1655253/109_TAGGCATG-GCGTAAGA_L006_R1_001.fastq.gz;ftp.sra.ebi.ac.uk/vol1/run/ERR165/ERR1655253/109_TAGGCATG-GCGTAAGA_L006_R2_001.fastq.gz	ERR1655253	PRJEB15388	P1	Controls	Control	Sedentary	-	Male	N/A	1	1	5000000	4831032	3411537	Time_1			Illumina HiSeq 2500 paired end sequencing	NCBI	1655253
ERR1655254	PRJEB15388	SAMEA4462181	LowBMI	ftp.sra.ebi.ac.uk/vol1/run/ERR165/ERR1655254/110_CTCTCTAC-CTCTCTAT_L004_R1_001.fastq.gz;ftp.sra.ebi.ac.uk/vol1/run/ERR165/ERR1655254/110_CTCTCTAC-CTCTCTAT_L004_R2_001.fastq.gz	ERR1655254	PRJEB15388	P1	Controls	Control	Sedentary	-	Male	N/A	4	2	5000000	4919417	4000383	Time_1			Illumina HiSeq 2500 paired end sequencing	NCBI	1655254
ERR1655255	PRJEB15388	SAMEA4462182	LowBMI	ftp.sra.ebi.ac.uk/vol1/run/ERR165/ERR1655255/111_CTCTCTAC-TATCCTCT_L002_R1_001.fastq.gz;ftp.sra.ebi.ac.uk/vol1/run/ERR165/ERR1655255/111_CTCTCTAC-TATCCTCT_L002_R2_001.fastq.gz	ERR1655255	PRJEB15388	P1	Controls	Control	Sedentary	-	Male	N/A	1	1	5000000	4932008	4482005	Time_1			Illumina HiSeq 2500 paired end sequencing	NCBI	1655255
ERR1655256	PRJEB15388	SAMEA4462183	HighBMI	ftp.sra.ebi.ac.uk/vol1/run/ERR165/ERR1655256/112_CTCTCTAC-AGAGTAGA_L005_R1_001.fastq.gz;ftp.sra.ebi.ac.uk/vol1/run/ERR165/ERR1655256/112_CTCTCTAC-AGAGTAGA_L005_R2_001.fastq.gz	ERR1655256	PRJEB15388	P1	Controls	Control	Sedentary	-	Male	N/A	1	1	5000000	4874813	4017136	Time_1			Illumina HiSeq 2500 paired end sequencing	NCBI	1655256
ERR1655257	PRJEB15388	SAMEA4462184	LowBMI	ftp.sra.ebi.ac.uk/vol1/run/ERR165/ERR1655257/113_CTCTCTAC-GTAAGGAG_L002_R1_001.fastq.gz;ftp.sra.ebi.ac.uk/vol1/run/ERR165/ERR1655257/113_CTCTCTAC-GTAAGGAG_L002_R2_001.fastq.gz	ERR1655257	PRJEB15388	P1	Controls	Control	Sedentary	-	Male	N/A	4	2	5000000	4952359	4951902	Time_1			Illumina HiSeq 2500 paired end sequencing	NCBI	1655257
ERR1655258	PRJEB15388	SAMEA4462185	HighBMI	ftp.sra.ebi.ac.uk/vol1/run/ERR165/ERR1655258/114_CTCTCTAC-ACTGCATA_L003_R1_001.fastq.gz;ftp.sra.ebi.ac.uk/vol1/run/ERR165/ERR1655258/114_CTCTCTAC-ACTGCATA_L003_R2_001.fastq.gz	ERR1655258	PRJEB15388	P1	Controls	Control	Sedentary	-	Male	N/A	4	1	5000000	4932534	4278245	Time_1			Illumina HiSeq 2500 paired end sequencing	NCBI	1655258
ERR1655259	PRJEB15388	SAMEA4462186	LowBMI	ftp.sra.ebi.ac.uk/vol1/run/ERR165/ERR1655259/117_CTCTCTAC-GCGTAAGA_L006_R1_001.fastq.gz;ftp.sra.ebi.ac.uk/vol1/run/ERR165/ERR1655259/117_CTCTCTAC-GCGTAAGA_L006_R2_001.fastq.gz	ERR1655259	PRJEB15388	P1	Controls	Control	Sedentary	-	Male	N/A	4	1	5000000	4871393	3927608	Time_1			Illumina HiSeq 2500 paired end sequencing	NCBI	1655259
ERR1655260	PRJEB15388	SAMEA4462187	LowBMI	ftp.sra.ebi.ac.uk/vol1/run/ERR165/ERR1655260/118_CAGAGAGG-CTCTCTAT_L006_R1_001.fastq.gz;ftp.sra.ebi.ac.uk/vol1/run/ERR165/ERR1655260/118_CAGAGAGG-CTCTCTAT_L006_R2_001.fastq.gz	ERR1655260	PRJEB15388	P1	Controls	Control	Sedentary	-	Male	N/A	1	1	5000000	4915373	4432408	Time_1			Illumina HiSeq 2500 paired end sequencing	NCBI	1655260
ERR1655261	PRJEB15388	SAMEA4462188	LowBMI	ftp.sra.ebi.ac.uk/vol1/run/ERR165/ERR1655261/119_CAGAGAGG-TATCCTCT_L005_R1_001.fastq.gz;ftp.sra.ebi.ac.uk/vol1/run/ERR165/ERR1655261/119_CAGAGAGG-TATCCTCT_L005_R2_001.fastq.gz	ERR1655261	PRJEB15388	P1	Controls	Control	Sedentary	-	Male	N/A	5	1	5000000	4958224	4310487	Time_1			Illumina HiSeq 2500 paired end sequencing	NCBI	1655261
ERR1655262	PRJEB15388	SAMEA4462189	HighBMI	ftp.sra.ebi.ac.uk/vol1/run/ERR165/ERR1655262/120_CAGAGAGG-AGAGTAGA_L004_R1_001.fastq.gz;ftp.sra.ebi.ac.uk/vol1/run/ERR165/ERR1655262/120_CAGAGAGG-AGAGTAGA_L004_R2_001.fastq.gz	ERR1655262	PRJEB15388	P1	Controls	Control	Sedentary	-	Male	N/A	1	1	5000000	4796820	4731739	Time_1			Illumina HiSeq 2500 paired end sequencing	NCBI	1655262
ERR1655263	PRJEB15388	SAMEA4462190	LowBMI	ftp.sra.ebi.ac.uk/vol1/run/ERR165/ERR1655263/121_CAGAGAGG-GTAAGGAG_L005_R1_001.fastq.gz;ftp.sra.ebi.ac.uk/vol1/run/ERR165/ERR1655263/121_CAGAGAGG-GTAAGGAG_L005_R2_001.fastq.gz	ERR1655263	PRJEB15388	P1	Controls	Control	Sedentary	-	Male	N/A	4	2	5000000	4932747	4797694	Time_1			Illumina HiSeq 2500 paired end sequencing	NCBI	1655263
ERR1655264	PRJEB15388	SAMEA4462191	LowBMI	ftp.sra.ebi.ac.uk/vol1/run/ERR165/ERR1655264/122_CAGAGAGG-ACTGCATA_L002_R1_001.fastq.gz;ftp.sra.ebi.ac.uk/vol1/run/ERR165/ERR1655264/122_CAGAGAGG-ACTGCATA_L002_R2_001.fastq.gz	ERR1655264	PRJEB15388	P1	Controls	Control	Sedentary	-	Male	N/A	4	2	5000000	4932721	4861994	Time_1			Illumina HiSeq 2500 paired end sequencing	NCBI	1655264
ERR1655265	PRJEB15388	SAMEA4462192	LowBMI	ftp.sra.ebi.ac.uk/vol1/run/ERR165/ERR1655265/123_CAGAGAGG-AAGGAGTA_L005_R1_001.fastq.gz;ftp.sra.ebi.ac.uk/vol1/run/ERR165/ERR1655265/123_CAGAGAGG-AAGGAGTA_L005_R2_001.fastq.gz	ERR1655265	PRJEB15388	P1	Controls	Control	Sedentary	-	Male	N/A	1	1	5000000	4945058	3830023	Time_1			Illumina HiSeq 2500 paired end sequencing	NCBI	1655265
ERR1655266	PRJEB15388	SAMEA4462193	HighBMI	ftp.sra.ebi.ac.uk/vol1/run/ERR165/ERR1655266/124_CAGAGAGG-CTAAGCCT_L005_R1_001.fastq.gz;ftp.sra.ebi.ac.uk/vol1/run/ERR165/ERR1655266/124_CAGAGAGG-CTAAGCCT_L005_R2_001.fastq.gz	ERR1655266	PRJEB15388	P1	Controls	Control	Sedentary	-	Male	N/A	1	1	5000000	4943637	4176805	Time_1			Illumina HiSeq 2500 paired end sequencing	NCBI	1655266
ERR1655267	PRJEB15388	SAMEA4462194	LowBMI	ftp.sra.ebi.ac.uk/vol1/run/ERR165/ERR1655267/125_CAGAGAGG-GCGTAAGA_L005_R1_001.fastq.gz;ftp.sra.ebi.ac.uk/vol1/run/ERR165/ERR1655267/125_CAGAGAGG-GCGTAAGA_L005_R2_001.fastq.gz	ERR1655267	PRJEB15388	P1	Controls	Control	Sedentary	-	Male	N/A	4	2	5000000	4887483	4886853	Time_1			Illumina HiSeq 2500 paired end sequencing	NCBI	1655267
ERR1655268	PRJEB15388	SAMEA4462195	HighBMI	ftp.sra.ebi.ac.uk/vol1/run/ERR165/ERR1655268/127_GCTACGCT-TATCCTCT_L006_R1_001.fastq.gz;ftp.sra.ebi.ac.uk/vol1/run/ERR165/ERR1655268/127_GCTACGCT-TATCCTCT_L006_R2_001.fastq.gz	ERR1655268	PRJEB15388	P1	Controls	Control	Sedentary	-	Male	N/A	1	1	5000000	4939941	4027005	Time_1			Illumina HiSeq 2500 paired end sequencing	NCBI	1655268
ERR1655269	PRJEB15388	SAMEA4462196	LowBMI	ftp.sra.ebi.ac.uk/vol1/run/ERR165/ERR1655269/128_GCTACGCT-AGAGTAGA_L003_R1_001.fastq.gz;ftp.sra.ebi.ac.uk/vol1/run/ERR165/ERR1655269/128_GCTACGCT-AGAGTAGA_L003_R2_001.fastq.gz	ERR1655269	PRJEB15388	P1	Controls	Control	Sedentary	-	Male	N/A	5	2	5000000	4872158	3786783	Time_1			Illumina HiSeq 2500 paired end sequencing	NCBI	1655269
ERR1655270	PRJEB15388	SAMEA4462197	LowBMI	ftp.sra.ebi.ac.uk/vol1/run/ERR165/ERR1655270/129_GCTACGCT-GTAAGGAG_L004_R1_001.fastq.gz;ftp.sra.ebi.ac.uk/vol1/run/ERR165/ERR1655270/129_GCTACGCT-GTAAGGAG_L004_R2_001.fastq.gz	ERR1655270	PRJEB15388	P1	Controls	Control	Sedentary	-	Male	N/A	1	1	5000000	4951253	3997397	Time_1			Illumina HiSeq 2500 paired end sequencing	NCBI	1655270
ERR1655271	PRJEB15388	SAMEA4462198	LowBMI	ftp.sra.ebi.ac.uk/vol1/run/ERR165/ERR1655271/130_GCTACGCT-ACTGCATA_L003_R1_001.fastq.gz;ftp.sra.ebi.ac.uk/vol1/run/ERR165/ERR1655271/130_GCTACGCT-ACTGCATA_L003_R2_001.fastq.gz	ERR1655271	PRJEB15388	P1	Controls	Control	Sedentary	-	Male	N/A	4	2	5000000	4940359	4383545	Time_1			Illumina HiSeq 2500 paired end sequencing	NCBI	1655271
ERR1655272	PRJEB15388	SAMEA4462199	LowBMI	ftp.sra.ebi.ac.uk/vol1/run/ERR165/ERR1655272/131_GCTACGCT-AAGGAGTA_L005_R1_001.fastq.gz;ftp.sra.ebi.ac.uk/vol1/run/ERR165/ERR1655272/131_GCTACGCT-AAGGAGTA_L005_R2_001.fastq.gz	ERR1655272	PRJEB15388	P1	Controls	Control	Sedentary	-	Male	N/A	5	1	5000000	4954379	3975146	Time_1			Illumina HiSeq 2500 paired end sequencing	NCBI	1655272
ERR1655273	PRJEB15388	SAMEA4462200	LowBMI	ftp.sra.ebi.ac.uk/vol1/run/ERR165/ERR1655273/132_GCTACGCT-CTAAGCCT_L005_R1_001.fastq.gz;ftp.sra.ebi.ac.uk/vol1/run/ERR165/ERR1655273/132_GCTACGCT-CTAAGCCT_L005_R2_001.fastq.gz	ERR1655273	PRJEB15388	P1	Controls	Control	Sedentary	-	Male	N/A	4	2	5000000	4947725	3938294	Time_1			Illumina HiSeq 2500 paired end sequencing	NCBI	1655273
ERR1655274	PRJEB15388	SAMEA4462201	LowBMI	ftp.sra.ebi.ac.uk/vol1/run/ERR165/ERR1655274/133_GCTACGCT-GCGTAAGA_L006_R1_001.fastq.gz;ftp.sra.ebi.ac.uk/vol1/run/ERR165/ERR1655274/133_GCTACGCT-GCGTAAGA_L006_R2_001.fastq.gz	ERR1655274	PRJEB15388	P1	Controls	Control	Sedentary	-	Male	N/A	5	1	5000000	4893762	4706937	Time_1			Illumina HiSeq 2500 paired end sequencing	NCBI	1655274
ERR1655275	PRJEB15388	SAMEA4462202	LowBMI	ftp.sra.ebi.ac.uk/vol1/run/ERR165/ERR1655275/134_CGAGGCTG-CTCTCTAT_L005_R1_001.fastq.gz;ftp.sra.ebi.ac.uk/vol1/run/ERR165/ERR1655275/134_CGAGGCTG-CTCTCTAT_L005_R2_001.fastq.gz	ERR1655275	PRJEB15388	P1	Controls	Control	Sedentary	-	Male	N/A	5	1	5000000	4934495	4086412	Time_1			Illumina HiSeq 2500 paired end sequencing	NCBI	1655275
ERR1655276	PRJEB15388	SAMEA4462203	LowBMI	ftp.sra.ebi.ac.uk/vol1/run/ERR165/ERR1655276/136_CGAGGCTG-TATCCTCT_L006_R1_001.fastq.gz;ftp.sra.ebi.ac.uk/vol1/run/ERR165/ERR1655276/136_CGAGGCTG-TATCCTCT_L006_R2_001.fastq.gz	ERR1655276	PRJEB15388	P1	Controls	Control	Sedentary	-	Male	N/A	8	1	5000000	4930709	4801333	Time_1			Illumina HiSeq 2500 paired end sequencing	NCBI	1655276
ERR1655277	PRJEB15388	SAMEA4462204	HighBMI	ftp.sra.ebi.ac.uk/vol1/run/ERR165/ERR1655277/137_CGAGGCTG-AGAGTAGA_L005_R1_001.fastq.gz;ftp.sra.ebi.ac.uk/vol1/run/ERR165/ERR1655277/137_CGAGGCTG-AGAGTAGA_L005_R2_001.fastq.gz	ERR1655277	PRJEB15388	P1	Controls	Control	Sedentary	-	Male	N/A	5	1	5000000	4859172	3851052	Time_1			Illumina HiSeq 2500 paired end sequencing	NCBI	1655277
ERR1655278	PRJEB15388	SAMEA4462205	HighBMI	ftp.sra.ebi.ac.uk/vol1/run/ERR165/ERR1655278/138_CGAGGCTG-GTAAGGAG_L003_R1_001.fastq.gz;ftp.sra.ebi.ac.uk/vol1/run/ERR165/ERR1655278/138_CGAGGCTG-GTAAGGAG_L003_R2_001.fastq.gz	ERR1655278	PRJEB15388	P1	Controls	Control	Sedentary	-	Male	N/A	1	2	5000000	4919303	4322808	Time_1			Illumina HiSeq 2500 paired end sequencing	NCBI	1655278
ERR1655279	PRJEB15388	SAMEA4462206	HighBMI	ftp.sra.ebi.ac.uk/vol1/run/ERR165/ERR1655279/139_CGAGGCTG-ACTGCATA_L002_R1_001.fastq.gz;ftp.sra.ebi.ac.uk/vol1/run/ERR165/ERR1655279/139_CGAGGCTG-ACTGCATA_L002_R2_001.fastq.gz	ERR1655279	PRJEB15388	P1	Controls	Control	Sedentary	-	Male	N/A	4	2	5000000	4932876	4299248	Time_1			Illumina HiSeq 2500 paired end sequencing	NCBI	1655279
ERR1655280	PRJEB15388	SAMEA4462207	HighBMI	ftp.sra.ebi.ac.uk/vol1/run/ERR165/ERR1655280/140_CGAGGCTG-AAGGAGTA_L006_R1_001.fastq.gz;ftp.sra.ebi.ac.uk/vol1/run/ERR165/ERR1655280/140_CGAGGCTG-AAGGAGTA_L006_R2_001.fastq.gz	ERR1655280	PRJEB15388	P1	Controls	Control	Sedentary	-	Male	N/A	4	1	5000000	4926667	4124273	Time_1			Illumina HiSeq 2500 paired end sequencing	NCBI	1655280
ERR1655281	PRJEB15388	SAMEA4462208	HighBMI	ftp.sra.ebi.ac.uk/vol1/run/ERR165/ERR1655281/142_CGAGGCTG-CTAAGCCT_L004_R1_001.fastq.gz;ftp.sra.ebi.ac.uk/vol1/run/ERR165/ERR1655281/142_CGAGGCTG-CTAAGCCT_L004_R2_001.fastq.gz	ERR1655281	PRJEB15388	P1	Controls	Control	Sedentary	-	Male	N/A	1	1	5000000	4941775	4075247	Time_1			Illumina HiSeq 2500 paired end sequencing	NCBI	1655281
ERR1655282	PRJEB15388	SAMEA4462209	HighBMI	ftp.sra.ebi.ac.uk/vol1/run/ERR165/ERR1655282/143_CGAGGCTG-GCGTAAGA_L002_R1_001.fastq.gz;ftp.sra.ebi.ac.uk/vol1/run/ERR165/ERR1655282/143_CGAGGCTG-GCGTAAGA_L002_R2_001.fastq.gz	ERR1655282	PRJEB15388	P1	Controls	Control	Sedentary	-	Male	N/A	4	2	5000000	4864143	4743637	Time_1			Illumina HiSeq 2500 paired end sequencing	NCBI	1655282
ERR1655283	PRJEB15388	SAMEA4462210	HighBMI	ftp.sra.ebi.ac.uk/vol1/run/ERR165/ERR1655283/144_AAGAGGCA-CTCTCTAT_L002_R1_001.fastq.gz;ftp.sra.ebi.ac.uk/vol1/run/ERR165/ERR1655283/144_AAGAGGCA-CTCTCTAT_L002_R2_001.fastq.gz	ERR1655283	PRJEB15388	P1	Controls	Control	Sedentary	-	Male	N/A	5	1	5000000	4936470	4879875	Time_1			Illumina HiSeq 2500 paired end sequencing	NCBI	1655283
ERR1655284	PRJEB15388	SAMEA4462211	HighBMI	ftp.sra.ebi.ac.uk/vol1/run/ERR165/ERR1655284/146_AAGAGGCA-TATCCTCT_L005_R1_001.fastq.gz;ftp.sra.ebi.ac.uk/vol1/run/ERR165/ERR1655284/146_AAGAGGCA-TATCCTCT_L005_R2_001.fastq.gz	ERR1655284	PRJEB15388	P1	Controls	Control	Sedentary	-	Male	N/A	4	2	5000000	4941327	4050595	Time_1			Illumina HiSeq 2500 paired end sequencing	NCBI	1655284
ERR1655285	PRJEB15388	SAMEA4462212	HighBMI	ftp.sra.ebi.ac.uk/vol1/run/ERR165/ERR1655285/147_AAGAGGCA-AGAGTAGA_L006_R1_001.fastq.gz;ftp.sra.ebi.ac.uk/vol1/run/ERR165/ERR1655285/147_AAGAGGCA-AGAGTAGA_L006_R2_001.fastq.gz	ERR1655285	PRJEB15388	P1	Controls	Control	Sedentary	-	Male	N/A	4	2	5000000	4798453	4797731	Time_1			Illumina HiSeq 2500 paired end sequencing	NCBI	1655285
ERR1655286	PRJEB15388	SAMEA4462213	HighBMI	ftp.sra.ebi.ac.uk/vol1/run/ERR165/ERR1655286/148_AAGAGGCA-GTAAGGAG_L006_R1_001.fastq.gz;ftp.sra.ebi.ac.uk/vol1/run/ERR165/ERR1655286/148_AAGAGGCA-GTAAGGAG_L006_R2_001.fastq.gz	ERR1655286	PRJEB15388	P1	Controls	Control	Sedentary	-	Male	N/A	4	2	5000000	4931527	4475980	Time_1			Illumina HiSeq 2500 paired end sequencing	NCBI	1655286
ERR1655287	PRJEB15388	SAMEA4462214	HighBMI	ftp.sra.ebi.ac.uk/vol1/run/ERR165/ERR1655287/149_AAGAGGCA-ACTGCATA_L001_R1_001.fastq.gz;ftp.sra.ebi.ac.uk/vol1/run/ERR165/ERR1655287/149_AAGAGGCA-ACTGCATA_L001_R2_001.fastq.gz	ERR1655287	PRJEB15388	P1	Controls	Control	Sedentary	-	Male	N/A	1	1	5000000	4947826	3880123	Time_1			Illumina HiSeq 2500 paired end sequencing	NCBI	1655287
ERR1655288	PRJEB15388	SAMEA4462215	HighBMI	ftp.sra.ebi.ac.uk/vol1/run/ERR165/ERR1655288/150_AAGAGGCA-AAGGAGTA_L001_R1_001.fastq.gz;ftp.sra.ebi.ac.uk/vol1/run/ERR165/ERR1655288/150_AAGAGGCA-AAGGAGTA_L001_R2_001.fastq.gz	ERR1655288	PRJEB15388	P1	Controls	Control	Sedentary	-	Male	N/A	5	2	5000000	4963309	4818354	Time_1			Illumina HiSeq 2500 paired end sequencing	NCBI	1655288
ERR1655289	PRJEB15388	SAMEA4462216	HighBMI	ftp.sra.ebi.ac.uk/vol1/run/ERR165/ERR1655289/151_AAGAGGCA-CTAAGCCT_L006_R1_001.fastq.gz;ftp.sra.ebi.ac.uk/vol1/run/ERR165/ERR1655289/151_AAGAGGCA-CTAAGCCT_L006_R2_001.fastq.gz	ERR1655289	PRJEB15388	P1	Controls	Control	Sedentary	-	Male	N/A	4	2	5000000	4932797	4270979	Time_1			Illumina HiSeq 2500 paired end sequencing	NCBI	1655289
ERR1655290	PRJEB15388	SAMEA4462217	HighBMI	ftp.sra.ebi.ac.uk/vol1/run/ERR165/ERR1655290/152_AAGAGGCA-GCGTAAGA_L006_R1_001.fastq.gz;ftp.sra.ebi.ac.uk/vol1/run/ERR165/ERR1655290/152_AAGAGGCA-GCGTAAGA_L006_R2_001.fastq.gz	ERR1655290	PRJEB15388	P1	Controls	Control	Sedentary	-	Male	N/A	4	2	5000000	4857640	3921163	Time_1			Illumina HiSeq 2500 paired end sequencing	NCBI	1655290
ERR1655291	PRJEB15388	SAMEA4462218	HighBMI	ftp.sra.ebi.ac.uk/vol1/run/ERR165/ERR1655291/154_GTAGAGGA-CTCTCTAT_L004_R1_001.fastq.gz;ftp.sra.ebi.ac.uk/vol1/run/ERR165/ERR1655291/154_GTAGAGGA-CTCTCTAT_L004_R2_001.fastq.gz	ERR1655291	PRJEB15388	P1	Controls	Control	Sedentary	-	Male	N/A	4	3	5000000	4932040	4424926	Time_1			Illumina HiSeq 2500 paired end sequencing	NCBI	1655291
S001-1_TACGCTGC-CTAAGCCT	PRJEB20054	SAMEA1062171	S001_ProteinTP1	ftp.sra.ebi.ac.uk/vol1/run/ERR250/ERR2503238/S001-1_TACGCTGC-CTAAGCCT_R1.fastq.gz;ftp.sra.ebi.ac.uk/vol1/run/ERR250/ERR2503238/S001-1_TACGCTGC-CTAAGCCT_R2.fastq.gz	S001-1_TACGCTGC-CTAAGCCT_R2.fastq.gz	PRJEB20054	P6	Controls	Control	Sedentary	-	Male	N/A	4	2	2441319	2290025	1952586	Time_1	sterile containers and, when not immediately transported for DNA extraction, were held at 4Â°C for no more than 12Â h.	Â QIAmp DNA stool minikit (Qiagen, Crawley, West Sussex, United Kingdom)	Illumina HiSeq 2500 paired end sequencing	NCBI	S001-1_TACGCTGC-CTAAGCCT
S001-2_CGATCAGT-ACTGCATA	PRJEB20054	SAMEA1062174	S001_ProteinTP2	ftp.sra.ebi.ac.uk/vol1/run/ERR250/ERR2503239/S001-2_CGATCAGT-ACTGCATA_R1.fastq.gz;ftp.sra.ebi.ac.uk/vol1/run/ERR250/ERR2503239/S001-2_CGATCAGT-ACTGCATA_R2.fastq.gz	S001-2_CGATCAGT-ACTGCATA_R2.fastq.gz	PRJEB20054	P6	Controls	Control	Sedentary	-	Male	N/A	5	1	5000000	4651477	4440701	Time_1	sterile containers and, when not immediately transported for DNA extraction, were held at 4Â°C for no more than 12Â h.	Â QIAmp DNA stool minikit (Qiagen, Crawley, West Sussex, United Kingdom)	Illumina HiSeq 2500 paired end sequencing	NCBI	S001-2_CGATCAGT-ACTGCATA
S004-1_ACTCGCTA-ACTGCATA	PRJEB20054	SAMEA1062175	S004_ProteinTP1	ftp.sra.ebi.ac.uk/vol1/run/ERR250/ERR2503240/S004-1_ACTCGCTA-ACTGCATA_R1.fastq.gz;ftp.sra.ebi.ac.uk/vol1/run/ERR250/ERR2503240/S004-1_ACTCGCTA-ACTGCATA_R2.fastq.gz	S004-1_ACTCGCTA-ACTGCATA_R2.fastq.gz	PRJEB20054	P6	Controls	Control	Sedentary	-	Female	N/A	4	2	5000000	4886129	4107490	Time_1	sterile containers and, when not immediately transported for DNA extraction, were held at 4Â°C for no more than 12Â h.	Â QIAmp DNA stool minikit (Qiagen, Crawley, West Sussex, United Kingdom)	Illumina HiSeq 2500 paired end sequencing	NCBI	S004-1_ACTCGCTA-ACTGCATA
S004-2_GCGTAGTA-TCTCTCCG	PRJEB20054	SAMEA1062176	S004_ProteinTP2	ftp.sra.ebi.ac.uk/vol1/run/ERR250/ERR2503241/S004-2_GCGTAGTA-TCTCTCCG_R1.fastq.gz;ftp.sra.ebi.ac.uk/vol1/run/ERR250/ERR2503241/S004-2_GCGTAGTA-TCTCTCCG_R2.fastq.gz	S004-2_GCGTAGTA-TCTCTCCG_R2.fastq.gz	PRJEB20054	P6	Controls	Control	Sedentary	-	Female	N/A	4	2	5000000	1405278	1404863	Time_1	sterile containers and, when not immediately transported for DNA extraction, were held at 4Â°C for no more than 12Â h.	Â QIAmp DNA stool minikit (Qiagen, Crawley, West Sussex, United Kingdom)	Illumina HiSeq 2500 paired end sequencing	NCBI	S004-2_GCGTAGTA-TCTCTCCG
S005-1_TAGCGCTC-CTAAGCCT	PRJEB20054	SAMEA1062179	S005_ProteinTP1	ftp.sra.ebi.ac.uk/vol1/run/ERR250/ERR2503242/S005-1_TAGCGCTC-CTAAGCCT_R1.fastq.gz;ftp.sra.ebi.ac.uk/vol1/run/ERR250/ERR2503242/S005-1_TAGCGCTC-CTAAGCCT_R2.fastq.gz	S005-1_TAGCGCTC-CTAAGCCT_R2.fastq.gz	PRJEB20054	P6	Controls	Control	Sedentary	-	Male	N/A	4	2	5000000	4696189	4308608	Time_1	sterile containers and, when not immediately transported for DNA extraction, were held at 4Â°C for no more than 12Â h.	Â QIAmp DNA stool minikit (Qiagen, Crawley, West Sussex, United Kingdom)	Illumina HiSeq 2500 paired end sequencing	NCBI	S005-1_TAGCGCTC-CTAAGCCT
S005-2_GGAGCTAC-ACTGCATA	PRJEB20054	SAMEA1062180	S005_ProteinTP2	ftp.sra.ebi.ac.uk/vol1/run/ERR250/ERR2503243/S005-2_GGAGCTAC-ACTGCATA_R1.fastq.gz;ftp.sra.ebi.ac.uk/vol1/run/ERR250/ERR2503243/S005-2_GGAGCTAC-ACTGCATA_R2.fastq.gz	S005-2_GGAGCTAC-ACTGCATA_R2.fastq.gz	PRJEB20054	P6	Controls	Control	Sedentary	-	Male	N/A	5	1	5000000	4749682	4445549	Time_1	sterile containers and, when not immediately transported for DNA extraction, were held at 4Â°C for no more than 12Â h.	Â QIAmp DNA stool minikit (Qiagen, Crawley, West Sussex, United Kingdom)	Illumina HiSeq 2500 paired end sequencing	NCBI	S005-2_GGAGCTAC-ACTGCATA
S008-2_AGGCAGAA-AAGGAGTA	PRJEB20054	SAMEA1062181	S008_Exercise_ProteinTP2	ftp.sra.ebi.ac.uk/vol1/run/ERR250/ERR2503244/S008-2_AGGCAGAA-AAGGAGTA_R1.fastq.gz;ftp.sra.ebi.ac.uk/vol1/run/ERR250/ERR2503244/S008-2_AGGCAGAA-AAGGAGTA_R2.fastq.gz	S008-2_AGGCAGAA-AAGGAGTA_R2.fastq.gz	PRJEB20054	P6	Controls	Control	Sedentary	-	Female	N/A	4	2	5000000	4762148	4691910	Time_1	sterile containers and, when not immediately transported for DNA extraction, were held at 4Â°C for no more than 12Â h.	Â QIAmp DNA stool minikit (Qiagen, Crawley, West Sussex, United Kingdom)	Illumina HiSeq 2500 paired end sequencing	NCBI	S008-2_AGGCAGAA-AAGGAGTA
S009-1_ATGCGCAG-CGTCTAAT	PRJEB20054	SAMEA1062182	S009_ProteinTP1	ftp.sra.ebi.ac.uk/vol1/run/ERR250/ERR2503245/S009-1_ATGCGCAG-CGTCTAAT_R1.fastq.gz;ftp.sra.ebi.ac.uk/vol1/run/ERR250/ERR2503245/S009-1_ATGCGCAG-CGTCTAAT_R2.fastq.gz	S009-1_ATGCGCAG-CGTCTAAT_R2.fastq.gz	PRJEB20054	P6	Controls	Control	Sedentary	-	Male	N/A	2	1	1241518	1145289	958694	Time_1	sterile containers and, when not immediately transported for DNA extraction, were held at 4Â°C for no more than 12Â h.	Â QIAmp DNA stool minikit (Qiagen, Crawley, West Sussex, United Kingdom)	Illumina HiSeq 2500 paired end sequencing	NCBI	S009-1_ATGCGCAG-CGTCTAAT
S009-2_TCCTGAGC-CTCTCTAT	PRJEB20054	SAMEA1062184	S009_ProteinTP2	ftp.sra.ebi.ac.uk/vol1/run/ERR250/ERR2503246/S009-2_TCCTGAGC-CTCTCTAT_R1.fastq.gz;ftp.sra.ebi.ac.uk/vol1/run/ERR250/ERR2503246/S009-2_TCCTGAGC-CTCTCTAT_R2.fastq.gz	S009-2_TCCTGAGC-CTCTCTAT_R2.fastq.gz	PRJEB20054	P6	Controls	Control	Sedentary	-	Male	N/A	2	1	5000000	1377589	1147124	Time_1	sterile containers and, when not immediately transported for DNA extraction, were held at 4Â°C for no more than 12Â h.	Â QIAmp DNA stool minikit (Qiagen, Crawley, West Sussex, United Kingdom)	Illumina HiSeq 2500 paired end sequencing	NCBI	S009-2_TCCTGAGC-CTCTCTAT
S012-1_CCTAAGAC-GTAAGGAG	PRJEB20054	SAMEA1062185	S012_ProteinTP1	ftp.sra.ebi.ac.uk/vol1/run/ERR250/ERR2503247/S012-1_CCTAAGAC-GTAAGGAG_R1.fastq.gz;ftp.sra.ebi.ac.uk/vol1/run/ERR250/ERR2503247/S012-1_CCTAAGAC-GTAAGGAG_R2.fastq.gz	S012-1_CCTAAGAC-GTAAGGAG_R2.fastq.gz	PRJEB20054	P6	Controls	Control	Sedentary	-	Female	N/A	5	1	5000000	3004024	2636643	Time_1	sterile containers and, when not immediately transported for DNA extraction, were held at 4Â°C for no more than 12Â h.	Â QIAmp DNA stool minikit (Qiagen, Crawley, West Sussex, United Kingdom)	Illumina HiSeq 2500 paired end sequencing	NCBI	S012-1_CCTAAGAC-GTAAGGAG
S012-2_GGACTCCT-ACTGCATA	PRJEB20054	SAMEA1062189	S012_ProteinTP2	ftp.sra.ebi.ac.uk/vol1/run/ERR250/ERR2503248/S012-2_GGACTCCT-ACTGCATA_R1.fastq.gz;ftp.sra.ebi.ac.uk/vol1/run/ERR250/ERR2503248/S012-2_GGACTCCT-ACTGCATA_R2.fastq.gz	S012-2_GGACTCCT-ACTGCATA_R2.fastq.gz	PRJEB20054	P6	Controls	Control	Sedentary	-	Female	N/A	4	2	5000000	4731592	4314944	Time_1	sterile containers and, when not immediately transported for DNA extraction, were held at 4Â°C for no more than 12Â h.	Â QIAmp DNA stool minikit (Qiagen, Crawley, West Sussex, United Kingdom)	Illumina HiSeq 2500 paired end sequencing	NCBI	S012-2_GGACTCCT-ACTGCATA
S014-1_ACTGAGCG-AAGGAGTA	PRJEB20054	SAMEA1062190	S014_ProteinTP1	ftp.sra.ebi.ac.uk/vol1/run/ERR250/ERR2503249/S014-1_ACTGAGCG-AAGGAGTA_R1.fastq.gz;ftp.sra.ebi.ac.uk/vol1/run/ERR250/ERR2503249/S014-1_ACTGAGCG-AAGGAGTA_R2.fastq.gz	S014-1_ACTGAGCG-AAGGAGTA_R2.fastq.gz	PRJEB20054	P6	Controls	Control	Sedentary	-	Female	N/A	4	2	5000000	4768962	4626111	Time_1	sterile containers and, when not immediately transported for DNA extraction, were held at 4Â°C for no more than 12Â h.	Â QIAmp DNA stool minikit (Qiagen, Crawley, West Sussex, United Kingdom)	Illumina HiSeq 2500 paired end sequencing	NCBI	S014-1_ACTGAGCG-AAGGAGTA
S014-2_ATGCGCAG-GTAAGGAG	PRJEB20054	SAMEA1062191	S014_ProteinTP2	ftp.sra.ebi.ac.uk/vol1/run/ERR250/ERR2503250/S014-2_ATGCGCAG-GTAAGGAG_R1.fastq.gz;ftp.sra.ebi.ac.uk/vol1/run/ERR250/ERR2503250/S014-2_ATGCGCAG-GTAAGGAG_R2.fastq.gz	S014-2_ATGCGCAG-GTAAGGAG_R2.fastq.gz	PRJEB20054	P6	Controls	Control	Sedentary	-	Female	N/A	4	2	1440461	1323025	1284829	Time_1	sterile containers and, when not immediately transported for DNA extraction, were held at 4Â°C for no more than 12Â h.	Â QIAmp DNA stool minikit (Qiagen, Crawley, West Sussex, United Kingdom)	Illumina HiSeq 2500 paired end sequencing	NCBI	S014-2_ATGCGCAG-GTAAGGAG
S015-1_TAGCGCTC-ACTGCATA	PRJEB20054	SAMEA1062193	S015_ProteinTP1	ftp.sra.ebi.ac.uk/vol1/run/ERR250/ERR2503251/S015-1_TAGCGCTC-ACTGCATA_R1.fastq.gz;ftp.sra.ebi.ac.uk/vol1/run/ERR250/ERR2503251/S015-1_TAGCGCTC-ACTGCATA_R2.fastq.gz	S015-1_TAGCGCTC-ACTGCATA_R2.fastq.gz	PRJEB20054	P6	Controls	Control	Sedentary	-	Female	N/A	5	1	5000000	4517929	4223954	Time_1	sterile containers and, when not immediately transported for DNA extraction, were held at 4Â°C for no more than 12Â h.	Â QIAmp DNA stool minikit (Qiagen, Crawley, West Sussex, United Kingdom)	Illumina HiSeq 2500 paired end sequencing	NCBI	S015-1_TAGCGCTC-ACTGCATA
S016-1_TGCAGCTA-CTAAGCCT	PRJEB20054	SAMEA1062194	S016_Exercise_ProteinTP1	ftp.sra.ebi.ac.uk/vol1/run/ERR250/ERR2503252/S016-1_TGCAGCTA-CTAAGCCT_R1.fastq.gz;ftp.sra.ebi.ac.uk/vol1/run/ERR250/ERR2503252/S016-1_TGCAGCTA-CTAAGCCT_R2.fastq.gz	S016-1_TGCAGCTA-CTAAGCCT_R2.fastq.gz	PRJEB20054	P6	Controls	Control	Sedentary	-	Male	N/A	5	1	5000000	4821713	4271245	Time_1	sterile containers and, when not immediately transported for DNA extraction, were held at 4Â°C for no more than 12Â h.	Â QIAmp DNA stool minikit (Qiagen, Crawley, West Sussex, United Kingdom)	Illumina HiSeq 2500 paired end sequencing	NCBI	S016-1_TGCAGCTA-CTAAGCCT
S016-2_CCTAAGAC-CGTCTAAT	PRJEB20054	SAMEA1062195	S016_Exercise_ProteinTP2	ftp.sra.ebi.ac.uk/vol1/run/ERR250/ERR2503253/S016-2_CCTAAGAC-CGTCTAAT_R1.fastq.gz;ftp.sra.ebi.ac.uk/vol1/run/ERR250/ERR2503253/S016-2_CCTAAGAC-CGTCTAAT_R2.fastq.gz	S016-2_CCTAAGAC-CGTCTAAT_R2.fastq.gz	PRJEB20054	P6	Controls	Control	Sedentary	-	Male	N/A	5	1	5000000	4777778	4328857	Time_1	sterile containers and, when not immediately transported for DNA extraction, were held at 4Â°C for no more than 12Â h.	Â QIAmp DNA stool minikit (Qiagen, Crawley, West Sussex, United Kingdom)	Illumina HiSeq 2500 paired end sequencing	NCBI	S016-2_CCTAAGAC-CGTCTAAT
S018-1_TGCAGCTA-GTAAGGAG	PRJEB20054	SAMEA1062197	S018_ProteinTP1	ftp.sra.ebi.ac.uk/vol1/run/ERR250/ERR2503254/S018-1_TGCAGCTA-GTAAGGAG_R1.fastq.gz;ftp.sra.ebi.ac.uk/vol1/run/ERR250/ERR2503254/S018-1_TGCAGCTA-GTAAGGAG_R2.fastq.gz	S018-1_TGCAGCTA-GTAAGGAG_R2.fastq.gz	PRJEB20054	P6	Controls	Control	Sedentary	-	Male	N/A	5	2	5000000	3247732	3191862	Time_1	sterile containers and, when not immediately transported for DNA extraction, were held at 4Â°C for no more than 12Â h.	Â QIAmp DNA stool minikit (Qiagen, Crawley, West Sussex, United Kingdom)	Illumina HiSeq 2500 paired end sequencing	NCBI	S018-1_TGCAGCTA-GTAAGGAG
S018-2_TCGACGTC-CTAAGCCT	PRJEB20054	SAMEA1062198	S018_ProteinTP2	ftp.sra.ebi.ac.uk/vol1/run/ERR250/ERR2503255/S018-2_TCGACGTC-CTAAGCCT_R1.fastq.gz;ftp.sra.ebi.ac.uk/vol1/run/ERR250/ERR2503255/S018-2_TCGACGTC-CTAAGCCT_R2.fastq.gz	S018-2_TCGACGTC-CTAAGCCT_R2.fastq.gz	PRJEB20054	P6	Controls	Control	Sedentary	-	Male	N/A	8	4	5000000	4835959	4383554	Time_1	sterile containers and, when not immediately transported for DNA extraction, were held at 4Â°C for no more than 12Â h.	Â QIAmp DNA stool minikit (Qiagen, Crawley, West Sussex, United Kingdom)	Illumina HiSeq 2500 paired end sequencing	NCBI	S018-2_TCGACGTC-CTAAGCCT
S019-1_TGCAGCTA-ACTGCATA	PRJEB20054	SAMEA1062199	S019_ProteinTP1	ftp.sra.ebi.ac.uk/vol1/run/ERR250/ERR2503256/S019-1_TGCAGCTA-ACTGCATA_R1.fastq.gz;ftp.sra.ebi.ac.uk/vol1/run/ERR250/ERR2503256/S019-1_TGCAGCTA-ACTGCATA_R2.fastq.gz	S019-1_TGCAGCTA-ACTGCATA_R2.fastq.gz	PRJEB20054	P6	Controls	Control	Sedentary	-	Female	N/A	4	1	5000000	4772900	4692082	Time_1	sterile containers and, when not immediately transported for DNA extraction, were held at 4Â°C for no more than 12Â h.	Â QIAmp DNA stool minikit (Qiagen, Crawley, West Sussex, United Kingdom)	Illumina HiSeq 2500 paired end sequencing	NCBI	S019-1_TGCAGCTA-ACTGCATA
S021-1_GGACTCCT-CTCTCTAT	PRJEB20054	SAMEA1062200	S021_Exercise_ProteinTP1	ftp.sra.ebi.ac.uk/vol1/run/ERR250/ERR2503257/S021-1_GGACTCCT-CTCTCTAT_R1.fastq.gz;ftp.sra.ebi.ac.uk/vol1/run/ERR250/ERR2503257/S021-1_GGACTCCT-CTCTCTAT_R2.fastq.gz	S021-1_GGACTCCT-CTCTCTAT_R2.fastq.gz	PRJEB20054	P6	Controls	Control	Sedentary	-	Male	N/A	4	2	5000000	3238578	3158675	Time_1	sterile containers and, when not immediately transported for DNA extraction, were held at 4Â°C for no more than 12Â h.	Â QIAmp DNA stool minikit (Qiagen, Crawley, West Sussex, United Kingdom)	Illumina HiSeq 2500 paired end sequencing	NCBI	S021-1_GGACTCCT-CTCTCTAT
S022-2_CGGAGCCT-GTAAGGAG	PRJEB20054	SAMEA1062203	S022_Exercise_ProteinTP2	ftp.sra.ebi.ac.uk/vol1/run/ERR250/ERR2503258/S022-2_CGGAGCCT-GTAAGGAG_R1.fastq.gz;ftp.sra.ebi.ac.uk/vol1/run/ERR250/ERR2503258/S022-2_CGGAGCCT-GTAAGGAG_R2.fastq.gz	S022-2_CGGAGCCT-GTAAGGAG_R2.fastq.gz	PRJEB20054	P6	Controls	Control	Sedentary	-	Female	N/A	1	1	5000000	4745837	4325077	Time_1	sterile containers and, when not immediately transported for DNA extraction, were held at 4Â°C for no more than 12Â h.	Â QIAmp DNA stool minikit (Qiagen, Crawley, West Sussex, United Kingdom)	Illumina HiSeq 2500 paired end sequencing	NCBI	S022-2_CGGAGCCT-GTAAGGAG
S023-1_ACTGAGCG-TATCCTCT	PRJEB20054	SAMEA1062204	S023_ProteinTP1	ftp.sra.ebi.ac.uk/vol1/run/ERR250/ERR2503259/S023-1_ACTGAGCG-TATCCTCT_R1.fastq.gz;ftp.sra.ebi.ac.uk/vol1/run/ERR250/ERR2503259/S023-1_ACTGAGCG-TATCCTCT_R2.fastq.gz	S023-1_ACTGAGCG-TATCCTCT_R2.fastq.gz	PRJEB20054	P6	Controls	Control	Sedentary	-	Female	N/A	5	1	5000000	4553346	4509580	Time_1	sterile containers and, when not immediately transported for DNA extraction, were held at 4Â°C for no more than 12Â h.	Â QIAmp DNA stool minikit (Qiagen, Crawley, West Sussex, United Kingdom)	Illumina HiSeq 2500 paired end sequencing	NCBI	S023-1_ACTGAGCG-TATCCTCT
S023-2_TCGACGTC-TATCCTCT	PRJEB20054	SAMEA1062207	S023_ProteinTP2	ftp.sra.ebi.ac.uk/vol1/run/ERR250/ERR2503260/S023-2_TCGACGTC-TATCCTCT_R1.fastq.gz;ftp.sra.ebi.ac.uk/vol1/run/ERR250/ERR2503260/S023-2_TCGACGTC-TATCCTCT_R2.fastq.gz	S023-2_TCGACGTC-TATCCTCT_R2.fastq.gz	PRJEB20054	P6	Controls	Control	Sedentary	-	Female	N/A	5	1	5000000	4857189	4363122	Time_1	sterile containers and, when not immediately transported for DNA extraction, were held at 4Â°C for no more than 12Â h.	Â QIAmp DNA stool minikit (Qiagen, Crawley, West Sussex, United Kingdom)	Illumina HiSeq 2500 paired end sequencing	NCBI	S023-2_TCGACGTC-TATCCTCT
S025-1_TACGCTGC-TCTCTCCG	PRJEB20054	SAMEA1062209	S025_Exercise_ProteinTP1	ftp.sra.ebi.ac.uk/vol1/run/ERR250/ERR2503261/S025-1_TACGCTGC-TCTCTCCG_R1.fastq.gz;ftp.sra.ebi.ac.uk/vol1/run/ERR250/ERR2503261/S025-1_TACGCTGC-TCTCTCCG_R2.fastq.gz	S025-1_TACGCTGC-TCTCTCCG_R2.fastq.gz	PRJEB20054	P6	Controls	Control	Sedentary	-	Female	N/A	8	4	5000000	4764066	4446031	Time_1	sterile containers and, when not immediately transported for DNA extraction, were held at 4Â°C for no more than 12Â h.	Â QIAmp DNA stool minikit (Qiagen, Crawley, West Sussex, United Kingdom)	Illumina HiSeq 2500 paired end sequencing	NCBI	S025-1_TACGCTGC-TCTCTCCG
S025-2_TCGACGTC-CTCTCTAT	PRJEB20054	SAMEA1062210	S025_Exercise_ProteinTP2	ftp.sra.ebi.ac.uk/vol1/run/ERR250/ERR2503262/S025-2_TCGACGTC-CTCTCTAT_R1.fastq.gz;ftp.sra.ebi.ac.uk/vol1/run/ERR250/ERR2503262/S025-2_TCGACGTC-CTCTCTAT_R2.fastq.gz	S025-2_TCGACGTC-CTCTCTAT_R2.fastq.gz	PRJEB20054	P6	Controls	Control	Sedentary	-	Female	N/A	5	1	5000000	4841210	3959291	Time_1	sterile containers and, when not immediately transported for DNA extraction, were held at 4Â°C for no more than 12Â h.	Â QIAmp DNA stool minikit (Qiagen, Crawley, West Sussex, United Kingdom)	Illumina HiSeq 2500 paired end sequencing	NCBI	S025-2_TCGACGTC-CTCTCTAT
S026-1_ACTGAGCG-CGTCTAAT	PRJEB20054	SAMEA1062211	S026_Exercise_ProteinTP1	ftp.sra.ebi.ac.uk/vol1/run/ERR250/ERR2503263/S026-1_ACTGAGCG-CGTCTAAT_R1.fastq.gz;ftp.sra.ebi.ac.uk/vol1/run/ERR250/ERR2503263/S026-1_ACTGAGCG-CGTCTAAT_R2.fastq.gz	S026-1_ACTGAGCG-CGTCTAAT_R2.fastq.gz	PRJEB20054	P6	Controls	Control	Sedentary	-	Male	N/A	1	1	5000000	4766073	3955670	Time_1	sterile containers and, when not immediately transported for DNA extraction, were held at 4Â°C for no more than 12Â h.	Â QIAmp DNA stool minikit (Qiagen, Crawley, West Sussex, United Kingdom)	Illumina HiSeq 2500 paired end sequencing	NCBI	S026-1_ACTGAGCG-CGTCTAAT
S026-2_CGGAGCCT-ACTGCATA	PRJEB20054	SAMEA1062213	S026_Exercise_ProteinTP2	ftp.sra.ebi.ac.uk/vol1/run/ERR250/ERR2503264/S026-2_CGGAGCCT-ACTGCATA_R1.fastq.gz;ftp.sra.ebi.ac.uk/vol1/run/ERR250/ERR2503264/S026-2_CGGAGCCT-ACTGCATA_R2.fastq.gz	S026-2_CGGAGCCT-ACTGCATA_R2.fastq.gz	PRJEB20054	P6	Controls	Control	Sedentary	-	Male	N/A	1	1	5000000	3054351	2624008	Time_1	sterile containers and, when not immediately transported for DNA extraction, were held at 4Â°C for no more than 12Â h.	Â QIAmp DNA stool minikit (Qiagen, Crawley, West Sussex, United Kingdom)	Illumina HiSeq 2500 paired end sequencing	NCBI	S026-2_CGGAGCCT-ACTGCATA
S029-1_CGATCAGT-CGTCTAAT	PRJEB20054	SAMEA1062214	S029_Exercise_ProteinTP1	ftp.sra.ebi.ac.uk/vol1/run/ERR250/ERR2503265/S029-1_CGATCAGT-CGTCTAAT_R1.fastq.gz;ftp.sra.ebi.ac.uk/vol1/run/ERR250/ERR2503265/S029-1_CGATCAGT-CGTCTAAT_R2.fastq.gz	S029-1_CGATCAGT-CGTCTAAT_R2.fastq.gz	PRJEB20054	P6	Controls	Control	Sedentary	-	Female	N/A	1	1	5000000	4579861	4447768	Time_1	sterile containers and, when not immediately transported for DNA extraction, were held at 4Â°C for no more than 12Â h.	Â QIAmp DNA stool minikit (Qiagen, Crawley, West Sussex, United Kingdom)	Illumina HiSeq 2500 paired end sequencing	NCBI	S029-1_CGATCAGT-CGTCTAAT
S029-2_ACTCGCTA-GTAAGGAG	PRJEB20054	SAMEA1062218	S029_Exercise_ProteinTP2	ftp.sra.ebi.ac.uk/vol1/run/ERR250/ERR2503266/S029-2_ACTCGCTA-GTAAGGAG_R1.fastq.gz;ftp.sra.ebi.ac.uk/vol1/run/ERR250/ERR2503266/S029-2_ACTCGCTA-GTAAGGAG_R2.fastq.gz	S029-2_ACTCGCTA-GTAAGGAG_R2.fastq.gz	PRJEB20054	P6	Controls	Control	Sedentary	-	Female	N/A	3	4	5000000	4636186	4534805	Time_1	sterile containers and, when not immediately transported for DNA extraction, were held at 4Â°C for no more than 12Â h.	Â QIAmp DNA stool minikit (Qiagen, Crawley, West Sussex, United Kingdom)	Illumina HiSeq 2500 paired end sequencing	NCBI	S029-2_ACTCGCTA-GTAAGGAG
S032-1_ATGCGCAG-TATCCTCT	PRJEB20054	SAMEA1062222	S032_Exercise_ProteinTP1	ftp.sra.ebi.ac.uk/vol1/run/ERR250/ERR2503267/S032-1_ATGCGCAG-TATCCTCT_R1.fastq.gz;ftp.sra.ebi.ac.uk/vol1/run/ERR250/ERR2503267/S032-1_ATGCGCAG-TATCCTCT_R2.fastq.gz	S032-1_ATGCGCAG-TATCCTCT_R2.fastq.gz	PRJEB20054	P6	Controls	Control	Sedentary	-	Male	N/A	3	4	5000000	4693750	4159214	Time_1	sterile containers and, when not immediately transported for DNA extraction, were held at 4Â°C for no more than 12Â h.	Â QIAmp DNA stool minikit (Qiagen, Crawley, West Sussex, United Kingdom)	Illumina HiSeq 2500 paired end sequencing	NCBI	S032-1_ATGCGCAG-TATCCTCT
S032-2_CGATCAGT-GTAAGGAG	PRJEB20054	SAMEA1062224	S032_Exercise_ProteinTP2	ftp.sra.ebi.ac.uk/vol1/run/ERR250/ERR2503268/S032-2_CGATCAGT-GTAAGGAG_R1.fastq.gz;ftp.sra.ebi.ac.uk/vol1/run/ERR250/ERR2503268/S032-2_CGATCAGT-GTAAGGAG_R2.fastq.gz	S032-2_CGATCAGT-GTAAGGAG_R2.fastq.gz	PRJEB20054	P6	Controls	Control	Sedentary	-	Male	N/A	3	4	5000000	4593513	4217703	Time_1	sterile containers and, when not immediately transported for DNA extraction, were held at 4Â°C for no more than 12Â h.	Â QIAmp DNA stool minikit (Qiagen, Crawley, West Sussex, United Kingdom)	Illumina HiSeq 2500 paired end sequencing	NCBI	S032-2_CGATCAGT-GTAAGGAG
S034-1_ACTCGCTA-CTCTCTAT	PRJEB20054	SAMEA1062225	S034_ExerciseTP1	ftp.sra.ebi.ac.uk/vol1/run/ERR250/ERR2503269/S034-1_ACTCGCTA-CTCTCTAT_R1.fastq.gz;ftp.sra.ebi.ac.uk/vol1/run/ERR250/ERR2503269/S034-1_ACTCGCTA-CTCTCTAT_R2.fastq.gz	S034-1_ACTCGCTA-CTCTCTAT_R2.fastq.gz	PRJEB20054	P6	Controls	Control	Sedentary	-	Female	N/A	5	1	5000000	4747193	4606688	Time_1	sterile containers and, when not immediately transported for DNA extraction, were held at 4Â°C for no more than 12Â h.	Â QIAmp DNA stool minikit (Qiagen, Crawley, West Sussex, United Kingdom)	Illumina HiSeq 2500 paired end sequencing	NCBI	S034-1_ACTCGCTA-CTCTCTAT
S034-2_GCGTAGTA-CTCTCTAT	PRJEB20054	SAMEA1062226	S034_ExerciseTP2	ftp.sra.ebi.ac.uk/vol1/run/ERR250/ERR2503270/S034-2_GCGTAGTA-CTCTCTAT_R1.fastq.gz;ftp.sra.ebi.ac.uk/vol1/run/ERR250/ERR2503270/S034-2_GCGTAGTA-CTCTCTAT_R2.fastq.gz	S034-2_GCGTAGTA-CTCTCTAT_R2.fastq.gz	PRJEB20054	P6	Controls	Control	Sedentary	-	Female	N/A	5	1	5000000	3189392	3132230	Time_1	sterile containers and, when not immediately transported for DNA extraction, were held at 4Â°C for no more than 12Â h.	Â QIAmp DNA stool minikit (Qiagen, Crawley, West Sussex, United Kingdom)	Illumina HiSeq 2500 paired end sequencing	NCBI	S034-2_GCGTAGTA-CTCTCTAT
S035-2_AGGCAGAA-CTCTCTAT	PRJEB20054	SAMEA1062228	S035_Exercise_ProteinTP2	ftp.sra.ebi.ac.uk/vol1/run/ERR250/ERR2503271/S035-2_AGGCAGAA-CTCTCTAT_R1.fastq.gz;ftp.sra.ebi.ac.uk/vol1/run/ERR250/ERR2503271/S035-2_AGGCAGAA-CTCTCTAT_R2.fastq.gz	S035-2_AGGCAGAA-CTCTCTAT_R2.fastq.gz	PRJEB20054	P6	Controls	Control	Sedentary	-	Male	N/A	3	1	5000000	4756786	3979269	Time_1	sterile containers and, when not immediately transported for DNA extraction, were held at 4Â°C for no more than 12Â h.	Â QIAmp DNA stool minikit (Qiagen, Crawley, West Sussex, United Kingdom)	Illumina HiSeq 2500 paired end sequencing	NCBI	S035-2_AGGCAGAA-CTCTCTAT
S036-1_ACTCGCTA-TATCCTCT	PRJEB20054	SAMEA1062230	S036_ProteinTP1	ftp.sra.ebi.ac.uk/vol1/run/ERR250/ERR2503272/S036-1_ACTCGCTA-TATCCTCT_R1.fastq.gz;ftp.sra.ebi.ac.uk/vol1/run/ERR250/ERR2503272/S036-1_ACTCGCTA-TATCCTCT_R2.fastq.gz	S036-1_ACTCGCTA-TATCCTCT_R2.fastq.gz	PRJEB20054	P6	Controls	Control	Sedentary	-	Male	N/A	5	2	5000000	3216382	2853095	Time_1	sterile containers and, when not immediately transported for DNA extraction, were held at 4Â°C for no more than 12Â h.	Â QIAmp DNA stool minikit (Qiagen, Crawley, West Sussex, United Kingdom)	Illumina HiSeq 2500 paired end sequencing	NCBI	S036-1_ACTCGCTA-TATCCTCT
S036-2_TACGCTGC-GTAAGGAG	PRJEB20054	SAMEA1062231	S036_ProteinTP2	ftp.sra.ebi.ac.uk/vol1/run/ERR250/ERR2503273/S036-2_TACGCTGC-GTAAGGAG_R1.fastq.gz;ftp.sra.ebi.ac.uk/vol1/run/ERR250/ERR2503273/S036-2_TACGCTGC-GTAAGGAG_R2.fastq.gz	S036-2_TACGCTGC-GTAAGGAG_R2.fastq.gz	PRJEB20054	P6	Controls	Control	Sedentary	-	Male	N/A	5	2	5000000	1260365	1228934	Time_1	sterile containers and, when not immediately transported for DNA extraction, were held at 4Â°C for no more than 12Â h.	Â QIAmp DNA stool minikit (Qiagen, Crawley, West Sussex, United Kingdom)	Illumina HiSeq 2500 paired end sequencing	NCBI	S036-2_TACGCTGC-GTAAGGAG
S037-1_AGGCAGAA-AGAGTAGA	PRJEB20054	SAMEA1062232	S037_Exercise_ProteinTP1	ftp.sra.ebi.ac.uk/vol1/run/ERR250/ERR2503274/S037-1_AGGCAGAA-AGAGTAGA_R1.fastq.gz;ftp.sra.ebi.ac.uk/vol1/run/ERR250/ERR2503274/S037-1_AGGCAGAA-AGAGTAGA_R2.fastq.gz	S037-1_AGGCAGAA-AGAGTAGA_R2.fastq.gz	PRJEB20054	P6	Controls	Control	Sedentary	-	Male	N/A	5	4	5000000	4235187	3677391	Time_1	sterile containers and, when not immediately transported for DNA extraction, were held at 4Â°C for no more than 12Â h.	Â QIAmp DNA stool minikit (Qiagen, Crawley, West Sussex, United Kingdom)	Illumina HiSeq 2500 paired end sequencing	NCBI	S037-1_AGGCAGAA-AGAGTAGA
S037-2_ATGCGCAG-CTAAGCCT	PRJEB20054	SAMEA1062233	S037_Exercise_ProteinTP2	ftp.sra.ebi.ac.uk/vol1/run/ERR250/ERR2503275/S037-2_ATGCGCAG-CTAAGCCT_R1.fastq.gz;ftp.sra.ebi.ac.uk/vol1/run/ERR250/ERR2503275/S037-2_ATGCGCAG-CTAAGCCT_R2.fastq.gz	S037-2_ATGCGCAG-CTAAGCCT_R2.fastq.gz	PRJEB20054	P6	Controls	Control	Sedentary	-	Male	N/A	5	1	1218940	1112603	965737	Time_1	sterile containers and, when not immediately transported for DNA extraction, were held at 4Â°C for no more than 12Â h.	Â QIAmp DNA stool minikit (Qiagen, Crawley, West Sussex, United Kingdom)	Illumina HiSeq 2500 paired end sequencing	NCBI	S037-2_ATGCGCAG-CTAAGCCT
S039-2_ACTCGCTA-CGTCTAAT	PRJEB20054	SAMEA1062234	S039_Exercise_ProteinTP2	ftp.sra.ebi.ac.uk/vol1/run/ERR250/ERR2503276/S039-2_ACTCGCTA-CGTCTAAT_R1.fastq.gz;ftp.sra.ebi.ac.uk/vol1/run/ERR250/ERR2503276/S039-2_ACTCGCTA-CGTCTAAT_R2.fastq.gz	S039-2_ACTCGCTA-CGTCTAAT_R2.fastq.gz	PRJEB20054	P6	Controls	Control	Sedentary	-	Male	N/A	5	1	5000000	4706724	4191912	Time_1	sterile containers and, when not immediately transported for DNA extraction, were held at 4Â°C for no more than 12Â h.	Â QIAmp DNA stool minikit (Qiagen, Crawley, West Sussex, United Kingdom)	Illumina HiSeq 2500 paired end sequencing	NCBI	S039-2_ACTCGCTA-CGTCTAAT
S042-1_CGTACTAG-TATCCTCT	PRJEB20054	SAMEA1062236	S042_Exercise_ProteinTP1	ftp.sra.ebi.ac.uk/vol1/run/ERR250/ERR2503277/S042-1_CGTACTAG-TATCCTCT_R1.fastq.gz;ftp.sra.ebi.ac.uk/vol1/run/ERR250/ERR2503277/S042-1_CGTACTAG-TATCCTCT_R2.fastq.gz	S042-1_CGTACTAG-TATCCTCT_R2.fastq.gz	PRJEB20054	P6	Controls	Control	Sedentary	-	Female	N/A	3	1	5000000	2858331	2360079	Time_1	sterile containers and, when not immediately transported for DNA extraction, were held at 4Â°C for no more than 12Â h.	Â QIAmp DNA stool minikit (Qiagen, Crawley, West Sussex, United Kingdom)	Illumina HiSeq 2500 paired end sequencing	NCBI	S042-1_CGTACTAG-TATCCTCT
S042-2_CCTAAGAC-TCTCTCCG	PRJEB20054	SAMEA1062239	S042_Exercise_ProteinTP2	ftp.sra.ebi.ac.uk/vol1/run/ERR250/ERR2503278/S042-2_CCTAAGAC-TCTCTCCG_R1.fastq.gz;ftp.sra.ebi.ac.uk/vol1/run/ERR250/ERR2503278/S042-2_CCTAAGAC-TCTCTCCG_R2.fastq.gz	S042-2_CCTAAGAC-TCTCTCCG_R2.fastq.gz	PRJEB20054	P6	Controls	Control	Sedentary	-	Female	N/A	5	1	5000000	4709196	4592975	Time_1	sterile containers and, when not immediately transported for DNA extraction, were held at 4Â°C for no more than 12Â h.	Â QIAmp DNA stool minikit (Qiagen, Crawley, West Sussex, United Kingdom)	Illumina HiSeq 2500 paired end sequencing	NCBI	S042-2_CCTAAGAC-TCTCTCCG
S043-1_GGACTCCT-TATCCTCT	PRJEB20054	SAMEA1062240	S043_Exercise_ProteinTP1	ftp.sra.ebi.ac.uk/vol1/run/ERR250/ERR2503279/S043-1_GGACTCCT-TATCCTCT_R1.fastq.gz;ftp.sra.ebi.ac.uk/vol1/run/ERR250/ERR2503279/S043-1_GGACTCCT-TATCCTCT_R2.fastq.gz	S043-1_GGACTCCT-TATCCTCT_R2.fastq.gz	PRJEB20054	P6	Controls	Control	Sedentary	-	Female	N/A	5	1	5000000	1514055	1511134	Time_1	sterile containers and, when not immediately transported for DNA extraction, were held at 4Â°C for no more than 12Â h.	Â QIAmp DNA stool minikit (Qiagen, Crawley, West Sussex, United Kingdom)	Illumina HiSeq 2500 paired end sequencing	NCBI	S043-1_GGACTCCT-TATCCTCT
S043-2_ACTGAGCG-TCTCTCCG	PRJEB20054	SAMEA1062241	S043_Exercise_ProteinTP2	ftp.sra.ebi.ac.uk/vol1/run/ERR250/ERR2503280/S043-2_ACTGAGCG-TCTCTCCG_R1.fastq.gz;ftp.sra.ebi.ac.uk/vol1/run/ERR250/ERR2503280/S043-2_ACTGAGCG-TCTCTCCG_R2.fastq.gz	S043-2_ACTGAGCG-TCTCTCCG_R2.fastq.gz	PRJEB20054	P6	Controls	Control	Sedentary	-	Female	N/A	5	1	5000000	4541887	4429503	Time_1	sterile containers and, when not immediately transported for DNA extraction, were held at 4Â°C for no more than 12Â h.	Â QIAmp DNA stool minikit (Qiagen, Crawley, West Sussex, United Kingdom)	Illumina HiSeq 2500 paired end sequencing	NCBI	S043-2_ACTGAGCG-TCTCTCCG
S045-1_AGGCAGAA-GTAAGGAG	PRJEB20054	SAMEA1062243	S045_ExerciseTP1	ftp.sra.ebi.ac.uk/vol1/run/ERR250/ERR2503281/S045-1_AGGCAGAA-GTAAGGAG_R1.fastq.gz;ftp.sra.ebi.ac.uk/vol1/run/ERR250/ERR2503281/S045-1_AGGCAGAA-GTAAGGAG_R2.fastq.gz	S045-1_AGGCAGAA-GTAAGGAG_R2.fastq.gz	PRJEB20054	P6	Controls	Control	Sedentary	-	Female	N/A	5	1	5000000	4714461	4618024	Time_1	sterile containers and, when not immediately transported for DNA extraction, were held at 4Â°C for no more than 12Â h.	Â QIAmp DNA stool minikit (Qiagen, Crawley, West Sussex, United Kingdom)	Illumina HiSeq 2500 paired end sequencing	NCBI	S045-1_AGGCAGAA-GTAAGGAG
S045-2_GCGTAGTA-CTAAGCCT	PRJEB20054	SAMEA1062244	S045_ExerciseTP2	ftp.sra.ebi.ac.uk/vol1/run/ERR250/ERR2503282/S045-2_GCGTAGTA-CTAAGCCT_R1.fastq.gz;ftp.sra.ebi.ac.uk/vol1/run/ERR250/ERR2503282/S045-2_GCGTAGTA-CTAAGCCT_R2.fastq.gz	S045-2_GCGTAGTA-CTAAGCCT_R2.fastq.gz	PRJEB20054	P6	Controls	Control	Sedentary	-	Female	N/A	5	1	5000000	4711463	4339321	Time_1	sterile containers and, when not immediately transported for DNA extraction, were held at 4Â°C for no more than 12Â h.	Â QIAmp DNA stool minikit (Qiagen, Crawley, West Sussex, United Kingdom)	Illumina HiSeq 2500 paired end sequencing	NCBI	S045-2_GCGTAGTA-CTAAGCCT
S046-1_TACGCTGC-CTCTCTAT	PRJEB20054	SAMEA1062245	S046_Exercise_ProteinTP1	ftp.sra.ebi.ac.uk/vol1/run/ERR250/ERR2503283/S046-1_TACGCTGC-CTCTCTAT_R1.fastq.gz;ftp.sra.ebi.ac.uk/vol1/run/ERR250/ERR2503283/S046-1_TACGCTGC-CTCTCTAT_R2.fastq.gz	S046-1_TACGCTGC-CTCTCTAT_R2.fastq.gz	PRJEB20054	P6	Controls	Control	Sedentary	-	Male	N/A	1	1	5000000	4561509	4408668	Time_1	sterile containers and, when not immediately transported for DNA extraction, were held at 4Â°C for no more than 12Â h.	Â QIAmp DNA stool minikit (Qiagen, Crawley, West Sussex, United Kingdom)	Illumina HiSeq 2500 paired end sequencing	NCBI	S046-1_TACGCTGC-CTCTCTAT
S046-2_GGACTCCT-GTAAGGAG	PRJEB20054	SAMEA1062246	S046_Exercise_ProteinTP2	ftp.sra.ebi.ac.uk/vol1/run/ERR250/ERR2503284/S046-2_GGACTCCT-GTAAGGAG_R1.fastq.gz;ftp.sra.ebi.ac.uk/vol1/run/ERR250/ERR2503284/S046-2_GGACTCCT-GTAAGGAG_R2.fastq.gz	S046-2_GGACTCCT-GTAAGGAG_R2.fastq.gz	PRJEB20054	P6	Controls	Control	Sedentary	-	Male	N/A	1	1	5000000	1410724	1168559	Time_1	sterile containers and, when not immediately transported for DNA extraction, were held at 4Â°C for no more than 12Â h.	Â QIAmp DNA stool minikit (Qiagen, Crawley, West Sussex, United Kingdom)	Illumina HiSeq 2500 paired end sequencing	NCBI	S046-2_GGACTCCT-GTAAGGAG
S047-1_GGACTCCT-GCGTAAGA	PRJEB20054	SAMEA1062247	S047_ExerciseTP1	ftp.sra.ebi.ac.uk/vol1/run/ERR250/ERR2503285/S047-1_GGACTCCT-GCGTAAGA_R1.fastq.gz;ftp.sra.ebi.ac.uk/vol1/run/ERR250/ERR2503285/S047-1_GGACTCCT-GCGTAAGA_R2.fastq.gz	S047-1_GGACTCCT-GCGTAAGA_R2.fastq.gz	PRJEB20054	P6	Controls	Control	Sedentary	-	Male	N/A	6	1	5000000	909675	880011	Time_1	sterile containers and, when not immediately transported for DNA extraction, were held at 4Â°C for no more than 12Â h.	Â QIAmp DNA stool minikit (Qiagen, Crawley, West Sussex, United Kingdom)	Illumina HiSeq 2500 paired end sequencing	NCBI	S047-1_GGACTCCT-GCGTAAGA
S047-2_TCCTGAGC-GTAAGGAG	PRJEB20054	SAMEA1062248	S047_ExerciseTP2	ftp.sra.ebi.ac.uk/vol1/run/ERR250/ERR2503286/S047-2_TCCTGAGC-GTAAGGAG_R1.fastq.gz;ftp.sra.ebi.ac.uk/vol1/run/ERR250/ERR2503286/S047-2_TCCTGAGC-GTAAGGAG_R2.fastq.gz	S047-2_TCCTGAGC-GTAAGGAG_R2.fastq.gz	PRJEB20054	P6	Controls	Control	Sedentary	-	Male	N/A	1	1	5000000	4638429	4269862	Time_1	sterile containers and, when not immediately transported for DNA extraction, were held at 4Â°C for no more than 12Â h.	Â QIAmp DNA stool minikit (Qiagen, Crawley, West Sussex, United Kingdom)	Illumina HiSeq 2500 paired end sequencing	NCBI	S047-2_TCCTGAGC-GTAAGGAG
S049-1_CGGAGCCT-CTCTCTAT	PRJEB20054	SAMEA1062249	S049_ExerciseTP1	ftp.sra.ebi.ac.uk/vol1/run/ERR250/ERR2503287/S049-1_CGGAGCCT-CTCTCTAT_R1.fastq.gz;ftp.sra.ebi.ac.uk/vol1/run/ERR250/ERR2503287/S049-1_CGGAGCCT-CTCTCTAT_R2.fastq.gz	S049-1_CGGAGCCT-CTCTCTAT_R2.fastq.gz	PRJEB20054	P6	Controls	Control	Sedentary	-	Male	N/A	5	1	5000000	4783692	4399443	Time_1	sterile containers and, when not immediately transported for DNA extraction, were held at 4Â°C for no more than 12Â h.	Â QIAmp DNA stool minikit (Qiagen, Crawley, West Sussex, United Kingdom)	Illumina HiSeq 2500 paired end sequencing	NCBI	S049-1_CGGAGCCT-CTCTCTAT
S049-2_CGTACTAG-GTAAGGAG	PRJEB20054	SAMEA1062252	S049_ExerciseTP2	ftp.sra.ebi.ac.uk/vol1/run/ERR250/ERR2503288/S049-2_CGTACTAG-GTAAGGAG_R1.fastq.gz;ftp.sra.ebi.ac.uk/vol1/run/ERR250/ERR2503288/S049-2_CGTACTAG-GTAAGGAG_R2.fastq.gz	S049-2_CGTACTAG-GTAAGGAG_R2.fastq.gz	PRJEB20054	P6	Controls	Control	Sedentary	-	Male	N/A	5	1	5000000	4800622	3884143	Time_1	sterile containers and, when not immediately transported for DNA extraction, were held at 4Â°C for no more than 12Â h.	Â QIAmp DNA stool minikit (Qiagen, Crawley, West Sussex, United Kingdom)	Illumina HiSeq 2500 paired end sequencing	NCBI	S049-2_CGTACTAG-GTAAGGAG
S050-1_TCGACGTC-ACTGCATA	PRJEB20054	SAMEA1062253	S050_ExerciseTP1	ftp.sra.ebi.ac.uk/vol1/run/ERR250/ERR2503289/S050-1_TCGACGTC-ACTGCATA_R1.fastq.gz;ftp.sra.ebi.ac.uk/vol1/run/ERR250/ERR2503289/S050-1_TCGACGTC-ACTGCATA_R2.fastq.gz	S050-1_TCGACGTC-ACTGCATA_R2.fastq.gz	PRJEB20054	P6	Controls	Control	Sedentary	-	Female	N/A	4	1	5000000	3095946	2675441	Time_1	sterile containers and, when not immediately transported for DNA extraction, were held at 4Â°C for no more than 12Â h.	Â QIAmp DNA stool minikit (Qiagen, Crawley, West Sussex, United Kingdom)	Illumina HiSeq 2500 paired end sequencing	NCBI	S050-1_TCGACGTC-ACTGCATA
S050-2_GGAGCTAC-GTAAGGAG	PRJEB20054	SAMEA1062254	S050_ExerciseTP2	ftp.sra.ebi.ac.uk/vol1/run/ERR250/ERR2503290/S050-2_GGAGCTAC-GTAAGGAG_R1.fastq.gz;ftp.sra.ebi.ac.uk/vol1/run/ERR250/ERR2503290/S050-2_GGAGCTAC-GTAAGGAG_R2.fastq.gz	S050-2_GGAGCTAC-GTAAGGAG_R2.fastq.gz	PRJEB20054	P6	Controls	Control	Sedentary	-	Female	N/A	4	1	5000000	4748037	4647906	Time_1	sterile containers and, when not immediately transported for DNA extraction, were held at 4Â°C for no more than 12Â h.	Â QIAmp DNA stool minikit (Qiagen, Crawley, West Sussex, United Kingdom)	Illumina HiSeq 2500 paired end sequencing	NCBI	S050-2_GGAGCTAC-GTAAGGAG
S054-1_GGAGCTAC-CTCTCTAT	PRJEB20054	SAMEA1062259	S054_ExerciseTP1	ftp.sra.ebi.ac.uk/vol1/run/ERR250/ERR2503291/S054-1_GGAGCTAC-CTCTCTAT_R1.fastq.gz;ftp.sra.ebi.ac.uk/vol1/run/ERR250/ERR2503291/S054-1_GGAGCTAC-CTCTCTAT_R2.fastq.gz	S054-1_GGAGCTAC-CTCTCTAT_R2.fastq.gz	PRJEB20054	P6	Controls	Control	Sedentary	-	Male	N/A	1	1	5000000	1327179	1307153	Time_1	sterile containers and, when not immediately transported for DNA extraction, were held at 4Â°C for no more than 12Â h.	Â QIAmp DNA stool minikit (Qiagen, Crawley, West Sussex, United Kingdom)	Illumina HiSeq 2500 paired end sequencing	NCBI	S054-1_GGAGCTAC-CTCTCTAT
S054-2_GCGTAGTA-AAGGAGTA	PRJEB20054	SAMEA1062260	S054_ExerciseTP2	ftp.sra.ebi.ac.uk/vol1/run/ERR250/ERR2503292/S054-2_GCGTAGTA-AAGGAGTA_R1.fastq.gz;ftp.sra.ebi.ac.uk/vol1/run/ERR250/ERR2503292/S054-2_GCGTAGTA-AAGGAGTA_R2.fastq.gz	S054-2_GCGTAGTA-AAGGAGTA_R2.fastq.gz	PRJEB20054	P6	Controls	Control	Sedentary	-	Male	N/A	1	1	5000000	3021165	2855155	Time_1	sterile containers and, when not immediately transported for DNA extraction, were held at 4Â°C for no more than 12Â h.	Â QIAmp DNA stool minikit (Qiagen, Crawley, West Sussex, United Kingdom)	Illumina HiSeq 2500 paired end sequencing	NCBI	S054-2_GCGTAGTA-AAGGAGTA
S056-1_GCGTAGTA-TATCCTCT	PRJEB20054	SAMEA1062262	S056_Exercise_ProteinTP1	ftp.sra.ebi.ac.uk/vol1/run/ERR250/ERR2503293/S056-1_GCGTAGTA-TATCCTCT_R1.fastq.gz;ftp.sra.ebi.ac.uk/vol1/run/ERR250/ERR2503293/S056-1_GCGTAGTA-TATCCTCT_R2.fastq.gz	S056-1_GCGTAGTA-TATCCTCT_R2.fastq.gz	PRJEB20054	P6	Controls	Control	Sedentary	-	Female	N/A	1	1	5000000	4651461	4153400	Time_1	sterile containers and, when not immediately transported for DNA extraction, were held at 4Â°C for no more than 12Â h.	Â QIAmp DNA stool minikit (Qiagen, Crawley, West Sussex, United Kingdom)	Illumina HiSeq 2500 paired end sequencing	NCBI	S056-1_GCGTAGTA-TATCCTCT
S056-2_CGGAGCCT-TATCCTCT	PRJEB20054	SAMEA1062263	S056_Exercise_ProteinTP2	ftp.sra.ebi.ac.uk/vol1/run/ERR250/ERR2503294/S056-2_CGGAGCCT-TATCCTCT_R1.fastq.gz;ftp.sra.ebi.ac.uk/vol1/run/ERR250/ERR2503294/S056-2_CGGAGCCT-TATCCTCT_R2.fastq.gz	S056-2_CGGAGCCT-TATCCTCT_R2.fastq.gz	PRJEB20054	P6	Controls	Control	Sedentary	-	Female	N/A	1	1	5000000	4775364	4188194	Time_1	sterile containers and, when not immediately transported for DNA extraction, were held at 4Â°C for no more than 12Â h.	Â QIAmp DNA stool minikit (Qiagen, Crawley, West Sussex, United Kingdom)	Illumina HiSeq 2500 paired end sequencing	NCBI	S056-2_CGGAGCCT-TATCCTCT
S057-1_ATGCGCAG-ACTGCATA	PRJEB20054	SAMEA1062264	S057_ExerciseTP1	ftp.sra.ebi.ac.uk/vol1/run/ERR250/ERR2503295/S057-1_ATGCGCAG-ACTGCATA_R1.fastq.gz;ftp.sra.ebi.ac.uk/vol1/run/ERR250/ERR2503295/S057-1_ATGCGCAG-ACTGCATA_R2.fastq.gz	S057-1_ATGCGCAG-ACTGCATA_R2.fastq.gz	PRJEB20054	P6	Controls	Control	Sedentary	-	Female	N/A	1	1	5000000	4742859	4242872	Time_1	sterile containers and, when not immediately transported for DNA extraction, were held at 4Â°C for no more than 12Â h.	Â QIAmp DNA stool minikit (Qiagen, Crawley, West Sussex, United Kingdom)	Illumina HiSeq 2500 paired end sequencing	NCBI	S057-1_ATGCGCAG-ACTGCATA
S057-2_ACTGAGCG-ACTGCATA	PRJEB20054	SAMEA1062265	S057_ExerciseTP2	ftp.sra.ebi.ac.uk/vol1/run/ERR250/ERR2503296/S057-2_ACTGAGCG-ACTGCATA_R1.fastq.gz;ftp.sra.ebi.ac.uk/vol1/run/ERR250/ERR2503296/S057-2_ACTGAGCG-ACTGCATA_R2.fastq.gz	S057-2_ACTGAGCG-ACTGCATA_R2.fastq.gz	PRJEB20054	P6	Controls	Control	Sedentary	-	Female	N/A	1	1	5000000	4830689	4122027	Time_1	sterile containers and, when not immediately transported for DNA extraction, were held at 4Â°C for no more than 12Â h.	Â QIAmp DNA stool minikit (Qiagen, Crawley, West Sussex, United Kingdom)	Illumina HiSeq 2500 paired end sequencing	NCBI	S057-2_ACTGAGCG-ACTGCATA
S058-2_AGGCAGAA-CTAAGCCT	PRJEB20054	SAMEA1062270	S058_ExerciseTP2	ftp.sra.ebi.ac.uk/vol1/run/ERR250/ERR2503298/S058-2_AGGCAGAA-CTAAGCCT_R1.fastq.gz;ftp.sra.ebi.ac.uk/vol1/run/ERR250/ERR2503298/S058-2_AGGCAGAA-CTAAGCCT_R2.fastq.gz	S058-2_AGGCAGAA-CTAAGCCT_R2.fastq.gz	PRJEB20054	P6	Controls	Control	Sedentary	-	Male	N/A	4	1	5000000	1250318	1100420	Time_1	sterile containers and, when not immediately transported for DNA extraction, were held at 4Â°C for no more than 12Â h.	Â QIAmp DNA stool minikit (Qiagen, Crawley, West Sussex, United Kingdom)	Illumina HiSeq 2500 paired end sequencing	NCBI	S058-2_AGGCAGAA-CTAAGCCT
S062-1_ACTCGCTA-AAGGAGTA	PRJEB20054	SAMEA1062271	S062_ExerciseTP1	ftp.sra.ebi.ac.uk/vol1/run/ERR250/ERR2503299/S062-1_ACTCGCTA-AAGGAGTA_R1.fastq.gz;ftp.sra.ebi.ac.uk/vol1/run/ERR250/ERR2503299/S062-1_ACTCGCTA-AAGGAGTA_R2.fastq.gz	S062-1_ACTCGCTA-AAGGAGTA_R2.fastq.gz	PRJEB20054	P6	Controls	Control	Sedentary	-	Female	N/A	3	1	5000000	3114176	3018346	Time_1	sterile containers and, when not immediately transported for DNA extraction, were held at 4Â°C for no more than 12Â h.	Â QIAmp DNA stool minikit (Qiagen, Crawley, West Sussex, United Kingdom)	Illumina HiSeq 2500 paired end sequencing	NCBI	S062-1_ACTCGCTA-AAGGAGTA
S062-2_ACTCGCTA-CTAAGCCT	PRJEB20054	SAMEA1062272	S062_ExerciseTP2	ftp.sra.ebi.ac.uk/vol1/run/ERR250/ERR2503300/S062-2_ACTCGCTA-CTAAGCCT_R1.fastq.gz;ftp.sra.ebi.ac.uk/vol1/run/ERR250/ERR2503300/S062-2_ACTCGCTA-CTAAGCCT_R2.fastq.gz	S062-2_ACTCGCTA-CTAAGCCT_R2.fastq.gz	PRJEB20054	P6	Controls	Control	Sedentary	-	Female	N/A	1	1	5000000	1346204	1314028	Time_1	sterile containers and, when not immediately transported for DNA extraction, were held at 4Â°C for no more than 12Â h.	Â QIAmp DNA stool minikit (Qiagen, Crawley, West Sussex, United Kingdom)	Illumina HiSeq 2500 paired end sequencing	NCBI	S062-2_ACTCGCTA-CTAAGCCT
S064-1_CCTAAGAC-AAGGAGTA	PRJEB20054	SAMEA1062275	S064_ExerciseTP1	ftp.sra.ebi.ac.uk/vol1/run/ERR250/ERR2503301/S064-1_CCTAAGAC-AAGGAGTA_R1.fastq.gz;ftp.sra.ebi.ac.uk/vol1/run/ERR250/ERR2503301/S064-1_CCTAAGAC-AAGGAGTA_R2.fastq.gz	S064-1_CCTAAGAC-AAGGAGTA_R2.fastq.gz	PRJEB20054	P6	Controls	Control	Sedentary	-	Male	N/A	5	4	5000000	4305214	3997960	Time_1	sterile containers and, when not immediately transported for DNA extraction, were held at 4Â°C for no more than 12Â h.	Â QIAmp DNA stool minikit (Qiagen, Crawley, West Sussex, United Kingdom)	Illumina HiSeq 2500 paired end sequencing	NCBI	S064-1_CCTAAGAC-AAGGAGTA
S064-2_CGGAGCCT-TCTCTCCG	PRJEB20054	SAMEA1062276	S064_ExerciseTP2	ftp.sra.ebi.ac.uk/vol1/run/ERR250/ERR2503302/S064-2_CGGAGCCT-TCTCTCCG_R1.fastq.gz;ftp.sra.ebi.ac.uk/vol1/run/ERR250/ERR2503302/S064-2_CGGAGCCT-TCTCTCCG_R2.fastq.gz	S064-2_CGGAGCCT-TCTCTCCG_R2.fastq.gz	PRJEB20054	P6	Controls	Control	Sedentary	-	Male	N/A	5	1	5000000	1337647	1337273	Time_1	sterile containers and, when not immediately transported for DNA extraction, were held at 4Â°C for no more than 12Â h.	Â QIAmp DNA stool minikit (Qiagen, Crawley, West Sussex, United Kingdom)	Illumina HiSeq 2500 paired end sequencing	NCBI	S064-2_CGGAGCCT-TCTCTCCG
S067-2_TCCTGAGC-TATCCTCT	PRJEB20054	SAMEA1062277	S067_ExerciseTP2	ftp.sra.ebi.ac.uk/vol1/run/ERR250/ERR2503303/S067-2_TCCTGAGC-TATCCTCT_R1.fastq.gz;ftp.sra.ebi.ac.uk/vol1/run/ERR250/ERR2503303/S067-2_TCCTGAGC-TATCCTCT_R2.fastq.gz	S067-2_TCCTGAGC-TATCCTCT_R2.fastq.gz	PRJEB20054	P6	Controls	Control	Sedentary	-	Male	N/A	1	1	5000000	4796772	4008814	Time_1	sterile containers and, when not immediately transported for DNA extraction, were held at 4Â°C for no more than 12Â h.	Â QIAmp DNA stool minikit (Qiagen, Crawley, West Sussex, United Kingdom)	Illumina HiSeq 2500 paired end sequencing	NCBI	S067-2_TCCTGAGC-TATCCTCT
S068-1_TGCAGCTA-CTCTCTAT	PRJEB20054	SAMEA1062280	S068_Exercise_ProteinTP1	ftp.sra.ebi.ac.uk/vol1/run/ERR250/ERR2503304/S068-1_TGCAGCTA-CTCTCTAT_R1.fastq.gz;ftp.sra.ebi.ac.uk/vol1/run/ERR250/ERR2503304/S068-1_TGCAGCTA-CTCTCTAT_R2.fastq.gz	S068-1_TGCAGCTA-CTCTCTAT_R2.fastq.gz	PRJEB20054	P6	Controls	Control	Sedentary	-	Male	N/A	5	4	5000000	4798227	4797605	Time_1	sterile containers and, when not immediately transported for DNA extraction, were held at 4Â°C for no more than 12Â h.	Â QIAmp DNA stool minikit (Qiagen, Crawley, West Sussex, United Kingdom)	Illumina HiSeq 2500 paired end sequencing	NCBI	S068-1_TGCAGCTA-CTCTCTAT
S068-2_CGGAGCCT-AAGGAGTA	PRJEB20054	SAMEA1062283	S068_Exercise_ProteinTP2	ftp.sra.ebi.ac.uk/vol1/run/ERR250/ERR2503305/S068-2_CGGAGCCT-AAGGAGTA_R1.fastq.gz;ftp.sra.ebi.ac.uk/vol1/run/ERR250/ERR2503305/S068-2_CGGAGCCT-AAGGAGTA_R2.fastq.gz	S068-2_CGGAGCCT-AAGGAGTA_R2.fastq.gz	PRJEB20054	P6	Controls	Control	Sedentary	-	Male	N/A	1	1	5000000	4710260	4589616	Time_1	sterile containers and, when not immediately transported for DNA extraction, were held at 4Â°C for no more than 12Â h.	Â QIAmp DNA stool minikit (Qiagen, Crawley, West Sussex, United Kingdom)	Illumina HiSeq 2500 paired end sequencing	NCBI	S068-2_CGGAGCCT-AAGGAGTA
S070-1_TAGCGCTC-TCTCTCCG	PRJEB20054	SAMEA1062285	S070_Exercise_ProteinTP1	ftp.sra.ebi.ac.uk/vol1/run/ERR250/ERR2503306/S070-1_TAGCGCTC-TCTCTCCG_R1.fastq.gz;ftp.sra.ebi.ac.uk/vol1/run/ERR250/ERR2503306/S070-1_TAGCGCTC-TCTCTCCG_R2.fastq.gz	S070-1_TAGCGCTC-TCTCTCCG_R2.fastq.gz	PRJEB20054	P6	Controls	Control	Sedentary	-	Male	N/A	4	1	5000000	4754917	4473188	Time_1	sterile containers and, when not immediately transported for DNA extraction, were held at 4Â°C for no more than 12Â h.	Â QIAmp DNA stool minikit (Qiagen, Crawley, West Sussex, United Kingdom)	Illumina HiSeq 2500 paired end sequencing	NCBI	S070-1_TAGCGCTC-TCTCTCCG
S070-2_ACTGAGCG-CTCTCTAT	PRJEB20054	SAMEA1062286	S070_Exercise_ProteinTP2	ftp.sra.ebi.ac.uk/vol1/run/ERR250/ERR2503307/S070-2_ACTGAGCG-CTCTCTAT_R1.fastq.gz;ftp.sra.ebi.ac.uk/vol1/run/ERR250/ERR2503307/S070-2_ACTGAGCG-CTCTCTAT_R2.fastq.gz	S070-2_ACTGAGCG-CTCTCTAT_R2.fastq.gz	PRJEB20054	P6	Controls	Control	Sedentary	-	Male	N/A	5	1	5000000	4744837	4414571	Time_1	sterile containers and, when not immediately transported for DNA extraction, were held at 4Â°C for no more than 12Â h.	Â QIAmp DNA stool minikit (Qiagen, Crawley, West Sussex, United Kingdom)	Illumina HiSeq 2500 paired end sequencing	NCBI	S070-2_ACTGAGCG-CTCTCTAT
S073-1_GGAGCTAC-AAGGAGTA	PRJEB20054	SAMEA1062287	S073_Exercise_ProteinTP1	ftp.sra.ebi.ac.uk/vol1/run/ERR250/ERR2503308/S073-1_GGAGCTAC-AAGGAGTA_R1.fastq.gz;ftp.sra.ebi.ac.uk/vol1/run/ERR250/ERR2503308/S073-1_GGAGCTAC-AAGGAGTA_R2.fastq.gz	S073-1_GGAGCTAC-AAGGAGTA_R2.fastq.gz	PRJEB20054	P6	Controls	Control	Sedentary	-	Male	N/A	5	2	5000000	4752341	4447363	Time_1	sterile containers and, when not immediately transported for DNA extraction, were held at 4Â°C for no more than 12Â h.	Â QIAmp DNA stool minikit (Qiagen, Crawley, West Sussex, United Kingdom)	Illumina HiSeq 2500 paired end sequencing	NCBI	S073-1_GGAGCTAC-AAGGAGTA
S073-2_CGATCAGT-CTCTCTAT	PRJEB20054	SAMEA1062288	S073_Exercise_ProteinTP2	ftp.sra.ebi.ac.uk/vol1/run/ERR250/ERR2503309/S073-2_CGATCAGT-CTCTCTAT_R1.fastq.gz;ftp.sra.ebi.ac.uk/vol1/run/ERR250/ERR2503309/S073-2_CGATCAGT-CTCTCTAT_R2.fastq.gz	S073-2_CGATCAGT-CTCTCTAT_R2.fastq.gz	PRJEB20054	P6	Controls	Control	Sedentary	-	Male	N/A	5	1	5000000	4484355	4483931	Time_1	sterile containers and, when not immediately transported for DNA extraction, were held at 4Â°C for no more than 12Â h.	Â QIAmp DNA stool minikit (Qiagen, Crawley, West Sussex, United Kingdom)	Illumina HiSeq 2500 paired end sequencing	NCBI	S073-2_CGATCAGT-CTCTCTAT
S074-1_TAGCGCTC-CGTCTAAT	PRJEB20054	SAMEA1062289	S074_ExerciseTP1	ftp.sra.ebi.ac.uk/vol1/run/ERR250/ERR2503310/S074-1_TAGCGCTC-CGTCTAAT_R1.fastq.gz;ftp.sra.ebi.ac.uk/vol1/run/ERR250/ERR2503310/S074-1_TAGCGCTC-CGTCTAAT_R2.fastq.gz	S074-1_TAGCGCTC-CGTCTAAT_R2.fastq.gz	PRJEB20054	P6	Controls	Control	Sedentary	-	Female	N/A	4	2	5000000	4601092	4522918	Time_1	sterile containers and, when not immediately transported for DNA extraction, were held at 4Â°C for no more than 12Â h.	Â QIAmp DNA stool minikit (Qiagen, Crawley, West Sussex, United Kingdom)	Illumina HiSeq 2500 paired end sequencing	NCBI	S074-1_TAGCGCTC-CGTCTAAT
S074-2_TGCAGCTA-AAGGAGTA	PRJEB20054	SAMEA1062290	S074_ExerciseTP2	ftp.sra.ebi.ac.uk/vol1/run/ERR250/ERR2503311/S074-2_TGCAGCTA-AAGGAGTA_R1.fastq.gz;ftp.sra.ebi.ac.uk/vol1/run/ERR250/ERR2503311/S074-2_TGCAGCTA-AAGGAGTA_R2.fastq.gz	S074-2_TGCAGCTA-AAGGAGTA_R2.fastq.gz	PRJEB20054	P6	Controls	Control	Sedentary	-	Female	N/A	5	2	5000000	1079749	1079578	Time_1	sterile containers and, when not immediately transported for DNA extraction, were held at 4Â°C for no more than 12Â h.	Â QIAmp DNA stool minikit (Qiagen, Crawley, West Sussex, United Kingdom)	Illumina HiSeq 2500 paired end sequencing	NCBI	S074-2_TGCAGCTA-AAGGAGTA
S078-1_CGATCAGT-TCTCTCCG	PRJEB20054	SAMEA1062291	S078_Exercise_ProteinTP1	ftp.sra.ebi.ac.uk/vol1/run/ERR250/ERR2503312/S078-1_CGATCAGT-TCTCTCCG_R1.fastq.gz;ftp.sra.ebi.ac.uk/vol1/run/ERR250/ERR2503312/S078-1_CGATCAGT-TCTCTCCG_R2.fastq.gz	S078-1_CGATCAGT-TCTCTCCG_R2.fastq.gz	PRJEB20054	P6	Controls	Control	Sedentary	-	Female	N/A	4	2	5000000	4632775	4576478	Time_1	sterile containers and, when not immediately transported for DNA extraction, were held at 4Â°C for no more than 12Â h.	Â QIAmp DNA stool minikit (Qiagen, Crawley, West Sussex, United Kingdom)	Illumina HiSeq 2500 paired end sequencing	NCBI	S078-1_CGATCAGT-TCTCTCCG
S078-2_CGTACTAG-AGAGTAGA	PRJEB20054	SAMEA1062292	S078_Exercise_ProteinTP2	ftp.sra.ebi.ac.uk/vol1/run/ERR250/ERR2503313/S078-2_CGTACTAG-AGAGTAGA_R1.fastq.gz;ftp.sra.ebi.ac.uk/vol1/run/ERR250/ERR2503313/S078-2_CGTACTAG-AGAGTAGA_R2.fastq.gz	S078-2_CGTACTAG-AGAGTAGA_R2.fastq.gz	PRJEB20054	P6	Controls	Control	Sedentary	-	Female	N/A	5	1	5000000	3848929	3726286	Time_1	sterile containers and, when not immediately transported for DNA extraction, were held at 4Â°C for no more than 12Â h.	Â QIAmp DNA stool minikit (Qiagen, Crawley, West Sussex, United Kingdom)	Illumina HiSeq 2500 paired end sequencing	NCBI	S078-2_CGTACTAG-AGAGTAGA
S079-1_AGGCAGAA-ACTGCATA	PRJEB20054	SAMEA1062293	S079_ExerciseTP1	ftp.sra.ebi.ac.uk/vol1/run/ERR250/ERR2503314/S079-1_AGGCAGAA-ACTGCATA_R1.fastq.gz;ftp.sra.ebi.ac.uk/vol1/run/ERR250/ERR2503314/S079-1_AGGCAGAA-ACTGCATA_R2.fastq.gz	S079-1_AGGCAGAA-ACTGCATA_R2.fastq.gz	PRJEB20054	P6	Controls	Control	Sedentary	-	Male	N/A	4	2	5000000	4791805	4683085	Time_1	sterile containers and, when not immediately transported for DNA extraction, were held at 4Â°C for no more than 12Â h.	Â QIAmp DNA stool minikit (Qiagen, Crawley, West Sussex, United Kingdom)	Illumina HiSeq 2500 paired end sequencing	NCBI	S079-1_AGGCAGAA-ACTGCATA
S079-2_CCTAAGAC-CTAAGCCT	PRJEB20054	SAMEA1062294	S079_ExerciseTP2	ftp.sra.ebi.ac.uk/vol1/run/ERR250/ERR2503315/S079-2_CCTAAGAC-CTAAGCCT_R1.fastq.gz;ftp.sra.ebi.ac.uk/vol1/run/ERR250/ERR2503315/S079-2_CCTAAGAC-CTAAGCCT_R2.fastq.gz	S079-2_CCTAAGAC-CTAAGCCT_R2.fastq.gz	PRJEB20054	P6	Controls	Control	Sedentary	-	Male	N/A	5	1	5000000	4727168	4621413	Time_1	sterile containers and, when not immediately transported for DNA extraction, were held at 4Â°C for no more than 12Â h.	Â QIAmp DNA stool minikit (Qiagen, Crawley, West Sussex, United Kingdom)	Illumina HiSeq 2500 paired end sequencing	NCBI	S079-2_CCTAAGAC-CTAAGCCT
S081-1_GGAGCTAC-TATCCTCT	PRJEB20054	SAMEA1062295	S081_ExerciseTP1	ftp.sra.ebi.ac.uk/vol1/run/ERR250/ERR2503316/S081-1_GGAGCTAC-TATCCTCT_R1.fastq.gz;ftp.sra.ebi.ac.uk/vol1/run/ERR250/ERR2503316/S081-1_GGAGCTAC-TATCCTCT_R2.fastq.gz	S081-1_GGAGCTAC-TATCCTCT_R2.fastq.gz	PRJEB20054	P6	Controls	Control	Sedentary	NA	Female	NA	NA	NA	NA	NA	NA	Time_1	sterile containers and, when not immediately transported for DNA extraction, were held at 4Â°C for no more than 12Â h.	Â QIAmp DNA stool minikit (Qiagen, Crawley, West Sussex, United Kingdom)	Illumina HiSeq 2500 paired end sequencing	NCBI	S081-1_GGAGCTAC-TATCCTCT
S081-2_TCGACGTC-TCTCTCCG	PRJEB20054	SAMEA1062296	S081_ExerciseTP2	ftp.sra.ebi.ac.uk/vol1/run/ERR250/ERR2503317/S081-2_TCGACGTC-TCTCTCCG_R1.fastq.gz;ftp.sra.ebi.ac.uk/vol1/run/ERR250/ERR2503317/S081-2_TCGACGTC-TCTCTCCG_R2.fastq.gz	S081-2_TCGACGTC-TCTCTCCG_R2.fastq.gz	PRJEB20054	P6	Controls	Control	Sedentary	-	Female	N/A	5	1	5000000	4871642	4794147	Time_1	sterile containers and, when not immediately transported for DNA extraction, were held at 4Â°C for no more than 12Â h.	Â QIAmp DNA stool minikit (Qiagen, Crawley, West Sussex, United Kingdom)	Illumina HiSeq 2500 paired end sequencing	NCBI	S081-2_TCGACGTC-TCTCTCCG
S082-1_TGCAGCTA-CGTCTAAT	PRJEB20054	SAMEA1062297	S082_Exercise_ProteinTP1	ftp.sra.ebi.ac.uk/vol1/run/ERR250/ERR2503318/S082-1_TGCAGCTA-CGTCTAAT_R1.fastq.gz;ftp.sra.ebi.ac.uk/vol1/run/ERR250/ERR2503318/S082-1_TGCAGCTA-CGTCTAAT_R2.fastq.gz	S082-1_TGCAGCTA-CGTCTAAT_R2.fastq.gz	PRJEB20054	P6	Controls	Control	Sedentary	-	Female	N/A	5	2	5000000	3253299	3177928	Time_1	sterile containers and, when not immediately transported for DNA extraction, were held at 4Â°C for no more than 12Â h.	Â QIAmp DNA stool minikit (Qiagen, Crawley, West Sussex, United Kingdom)	Illumina HiSeq 2500 paired end sequencing	NCBI	S082-1_TGCAGCTA-CGTCTAAT
S082-2_GGAGCTAC-CGTCTAAT	PRJEB20054	SAMEA1062298	S082_Exercise_ProteinTP2	ftp.sra.ebi.ac.uk/vol1/run/ERR250/ERR2503319/S082-2_GGAGCTAC-CGTCTAAT_R1.fastq.gz;ftp.sra.ebi.ac.uk/vol1/run/ERR250/ERR2503319/S082-2_GGAGCTAC-CGTCTAAT_R2.fastq.gz	S082-2_GGAGCTAC-CGTCTAAT_R2.fastq.gz	PRJEB20054	P6	Controls	Control	Sedentary	-	Female	N/A	5	1	5000000	2860433	2643859	Time_1	sterile containers and, when not immediately transported for DNA extraction, were held at 4Â°C for no more than 12Â h.	Â QIAmp DNA stool minikit (Qiagen, Crawley, West Sussex, United Kingdom)	Illumina HiSeq 2500 paired end sequencing	NCBI	S082-2_GGAGCTAC-CGTCTAAT
S084-1_TAAGGCGA-CTCTCTAT	PRJEB20054	SAMEA1062299	S084_ExerciseTP1	ftp.sra.ebi.ac.uk/vol1/run/ERR250/ERR2503320/S084-1_TAAGGCGA-CTCTCTAT_R1.fastq.gz;ftp.sra.ebi.ac.uk/vol1/run/ERR250/ERR2503320/S084-1_TAAGGCGA-CTCTCTAT_R2.fastq.gz	S084-1_TAAGGCGA-CTCTCTAT_R2.fastq.gz	PRJEB20054	P6	Controls	Control	Sedentary	-	Male	N/A	5	1	514724	471589	470915	Time_1	sterile containers and, when not immediately transported for DNA extraction, were held at 4Â°C for no more than 12Â h.	Â QIAmp DNA stool minikit (Qiagen, Crawley, West Sussex, United Kingdom)	Illumina HiSeq 2500 paired end sequencing	NCBI	S084-1_TAAGGCGA-CTCTCTAT
S084-2_CCTAAGAC-TATCCTCT	PRJEB20054	SAMEA1062300	S084_ExerciseTP2	ftp.sra.ebi.ac.uk/vol1/run/ERR250/ERR2503321/S084-2_CCTAAGAC-TATCCTCT_R1.fastq.gz;ftp.sra.ebi.ac.uk/vol1/run/ERR250/ERR2503321/S084-2_CCTAAGAC-TATCCTCT_R2.fastq.gz	S084-2_CCTAAGAC-TATCCTCT_R2.fastq.gz	PRJEB20054	P6	Controls	Control	Sedentary	-	Male	N/A	4	2	5000000	1404188	1223565	Time_1	sterile containers and, when not immediately transported for DNA extraction, were held at 4Â°C for no more than 12Â h.	Â QIAmp DNA stool minikit (Qiagen, Crawley, West Sussex, United Kingdom)	Illumina HiSeq 2500 paired end sequencing	NCBI	S084-2_CCTAAGAC-TATCCTCT
S085-1_ATGCGCAG-CTCTCTAT	PRJEB20054	SAMEA1062301	S085_ExerciseTP1	ftp.sra.ebi.ac.uk/vol1/run/ERR250/ERR2503322/S085-1_ATGCGCAG-CTCTCTAT_R1.fastq.gz;ftp.sra.ebi.ac.uk/vol1/run/ERR250/ERR2503322/S085-1_ATGCGCAG-CTCTCTAT_R2.fastq.gz	S085-1_ATGCGCAG-CTCTCTAT_R2.fastq.gz	PRJEB20054	P6	Controls	Control	Sedentary	-	Female	N/A	5	1	2331897	2158246	2110444	Time_1	sterile containers and, when not immediately transported for DNA extraction, were held at 4Â°C for no more than 12Â h.	Â QIAmp DNA stool minikit (Qiagen, Crawley, West Sussex, United Kingdom)	Illumina HiSeq 2500 paired end sequencing	NCBI	S085-1_ATGCGCAG-CTCTCTAT
S085-2_TACGCTGC-AAGGAGTA	PRJEB20054	SAMEA1062302	S085_ExerciseTP2	ftp.sra.ebi.ac.uk/vol1/run/ERR250/ERR2503323/S085-2_TACGCTGC-AAGGAGTA_R1.fastq.gz;ftp.sra.ebi.ac.uk/vol1/run/ERR250/ERR2503323/S085-2_TACGCTGC-AAGGAGTA_R2.fastq.gz	S085-2_TACGCTGC-AAGGAGTA_R2.fastq.gz	PRJEB20054	P6	Controls	Control	Sedentary	-	Female	N/A	5	1	5000000	4646741	4543879	Time_1	sterile containers and, when not immediately transported for DNA extraction, were held at 4Â°C for no more than 12Â h.	Â QIAmp DNA stool minikit (Qiagen, Crawley, West Sussex, United Kingdom)	Illumina HiSeq 2500 paired end sequencing	NCBI	S085-2_TACGCTGC-AAGGAGTA
S086-1_GGACTCCT-CTAAGCCT	PRJEB20054	SAMEA1062303	S086_ExerciseTP1	ftp.sra.ebi.ac.uk/vol1/run/ERR250/ERR2503324/S086-1_GGACTCCT-CTAAGCCT_R1.fastq.gz;ftp.sra.ebi.ac.uk/vol1/run/ERR250/ERR2503324/S086-1_GGACTCCT-CTAAGCCT_R2.fastq.gz	S086-1_GGACTCCT-CTAAGCCT_R2.fastq.gz	PRJEB20054	P6	Controls	Control	Sedentary	-	Male	N/A	4	1	5000000	997337	855972	Time_1	sterile containers and, when not immediately transported for DNA extraction, were held at 4Â°C for no more than 12Â h.	Â QIAmp DNA stool minikit (Qiagen, Crawley, West Sussex, United Kingdom)	Illumina HiSeq 2500 paired end sequencing	NCBI	S086-1_GGACTCCT-CTAAGCCT
S086-2_TCGACGTC-AAGGAGTA	PRJEB20054	SAMEA1062304	S086_ExerciseTP2	ftp.sra.ebi.ac.uk/vol1/run/ERR250/ERR2503325/S086-2_TCGACGTC-AAGGAGTA_R1.fastq.gz;ftp.sra.ebi.ac.uk/vol1/run/ERR250/ERR2503325/S086-2_TCGACGTC-AAGGAGTA_R2.fastq.gz	S086-2_TCGACGTC-AAGGAGTA_R2.fastq.gz	PRJEB20054	P6	Controls	Control	Sedentary	-	Male	N/A	4	1	5000000	4762892	4382972	Time_1	sterile containers and, when not immediately transported for DNA extraction, were held at 4Â°C for no more than 12Â h.	Â QIAmp DNA stool minikit (Qiagen, Crawley, West Sussex, United Kingdom)	Illumina HiSeq 2500 paired end sequencing	NCBI	S086-2_TCGACGTC-AAGGAGTA
S087-1_GGAGCTAC-CTAAGCCT	PRJEB20054	SAMEA1062305	S087_ExerciseTP1	ftp.sra.ebi.ac.uk/vol1/run/ERR250/ERR2503326/S087-1_GGAGCTAC-CTAAGCCT_R1.fastq.gz;ftp.sra.ebi.ac.uk/vol1/run/ERR250/ERR2503326/S087-1_GGAGCTAC-CTAAGCCT_R2.fastq.gz	S087-1_GGAGCTAC-CTAAGCCT_R2.fastq.gz	PRJEB20054	P6	Controls	Control	Sedentary	-	Female	N/A	4	1	5000000	4490142	4018404	Time_1	sterile containers and, when not immediately transported for DNA extraction, were held at 4Â°C for no more than 12Â h.	Â QIAmp DNA stool minikit (Qiagen, Crawley, West Sussex, United Kingdom)	Illumina HiSeq 2500 paired end sequencing	NCBI	S087-1_GGAGCTAC-CTAAGCCT
S087-2_GCGTAGTA-CGTCTAAT	PRJEB20054	SAMEA1062306	S087_ExerciseTP2	ftp.sra.ebi.ac.uk/vol1/run/ERR250/ERR2503327/S087-2_GCGTAGTA-CGTCTAAT_R1.fastq.gz;ftp.sra.ebi.ac.uk/vol1/run/ERR250/ERR2503327/S087-2_GCGTAGTA-CGTCTAAT_R2.fastq.gz	S087-2_GCGTAGTA-CGTCTAAT_R2.fastq.gz	PRJEB20054	P6	Controls	Control	Sedentary	-	Female	N/A	5	1	5000000	4452743	4205020	Time_1	sterile containers and, when not immediately transported for DNA extraction, were held at 4Â°C for no more than 12Â h.	Â QIAmp DNA stool minikit (Qiagen, Crawley, West Sussex, United Kingdom)	Illumina HiSeq 2500 paired end sequencing	NCBI	S087-2_GCGTAGTA-CGTCTAAT
S089-1_GGACTCCT-AGAGTAGA	PRJEB20054	SAMEA1062307	S089_ExerciseTP1	ftp.sra.ebi.ac.uk/vol1/run/ERR250/ERR2503328/S089-1_GGACTCCT-AGAGTAGA_R1.fastq.gz;ftp.sra.ebi.ac.uk/vol1/run/ERR250/ERR2503328/S089-1_GGACTCCT-AGAGTAGA_R2.fastq.gz	S089-1_GGACTCCT-AGAGTAGA_R2.fastq.gz	PRJEB20054	P6	Controls	Control	Sedentary	-	Male	N/A	8	1	5000000	958936	798578	Time_1	sterile containers and, when not immediately transported for DNA extraction, were held at 4Â°C for no more than 12Â h.	Â QIAmp DNA stool minikit (Qiagen, Crawley, West Sussex, United Kingdom)	Illumina HiSeq 2500 paired end sequencing	NCBI	S089-1_GGACTCCT-AGAGTAGA
S090-1_TCCTGAGC-AGAGTAGA	PRJEB20054	SAMEA1062308	S090_Exercise_ProteinTP1	ftp.sra.ebi.ac.uk/vol1/run/ERR250/ERR2503329/S090-1_TCCTGAGC-AGAGTAGA_R1.fastq.gz;ftp.sra.ebi.ac.uk/vol1/run/ERR250/ERR2503329/S090-1_TCCTGAGC-AGAGTAGA_R2.fastq.gz	S090-1_TCCTGAGC-AGAGTAGA_R2.fastq.gz	PRJEB20054	P6	Controls	Control	Sedentary	-	Male	N/A	5	1	5000000	4438839	3617942	Time_1	sterile containers and, when not immediately transported for DNA extraction, were held at 4Â°C for no more than 12Â h.	Â QIAmp DNA stool minikit (Qiagen, Crawley, West Sussex, United Kingdom)	Illumina HiSeq 2500 paired end sequencing	NCBI	S090-1_TCCTGAGC-AGAGTAGA
S090-2_TACGCTGC-ACTGCATA	PRJEB20054	SAMEA1062309	S090_Exercise_ProteinTP2	ftp.sra.ebi.ac.uk/vol1/run/ERR250/ERR2503330/S090-2_TACGCTGC-ACTGCATA_R1.fastq.gz;ftp.sra.ebi.ac.uk/vol1/run/ERR250/ERR2503330/S090-2_TACGCTGC-ACTGCATA_R2.fastq.gz	S090-2_TACGCTGC-ACTGCATA_R2.fastq.gz	PRJEB20054	P6	Controls	Control	Sedentary	-	Male	N/A	5	1	2264052	2093560	1798363	Time_1	sterile containers and, when not immediately transported for DNA extraction, were held at 4Â°C for no more than 12Â h.	Â QIAmp DNA stool minikit (Qiagen, Crawley, West Sussex, United Kingdom)	Illumina HiSeq 2500 paired end sequencing	NCBI	S090-2_TACGCTGC-ACTGCATA
S091-1_GCGTAGTA-ACTGCATA	PRJEB20054	SAMEA1062310	S091_ExerciseTP1	ftp.sra.ebi.ac.uk/vol1/run/ERR250/ERR2503331/S091-1_GCGTAGTA-ACTGCATA_R1.fastq.gz;ftp.sra.ebi.ac.uk/vol1/run/ERR250/ERR2503331/S091-1_GCGTAGTA-ACTGCATA_R2.fastq.gz	S091-1_GCGTAGTA-ACTGCATA_R2.fastq.gz	PRJEB20054	P6	Controls	Control	Sedentary	-	Male	N/A	4	2	5000000	4483396	4389410	Time_1	sterile containers and, when not immediately transported for DNA extraction, were held at 4Â°C for no more than 12Â h.	Â QIAmp DNA stool minikit (Qiagen, Crawley, West Sussex, United Kingdom)	Illumina HiSeq 2500 paired end sequencing	NCBI	S091-1_GCGTAGTA-ACTGCATA
S091-2_TCCTGAGC-ACTGCATA	PRJEB20054	SAMEA1062311	S091_ExerciseTP2	ftp.sra.ebi.ac.uk/vol1/run/ERR250/ERR2503332/S091-2_TCCTGAGC-ACTGCATA_R1.fastq.gz;ftp.sra.ebi.ac.uk/vol1/run/ERR250/ERR2503332/S091-2_TCCTGAGC-ACTGCATA_R2.fastq.gz	S091-2_TCCTGAGC-ACTGCATA_R2.fastq.gz	PRJEB20054	P6	Controls	Control	Sedentary	-	Male	N/A	4	2	5000000	1118724	1118522	Time_1	sterile containers and, when not immediately transported for DNA extraction, were held at 4Â°C for no more than 12Â h.	Â QIAmp DNA stool minikit (Qiagen, Crawley, West Sussex, United Kingdom)	Illumina HiSeq 2500 paired end sequencing	NCBI	S091-2_TCCTGAGC-ACTGCATA
S094-1_TAGCGCTC-GTAAGGAG	PRJEB20054	SAMEA1062312	S094_ExerciseTP1	ftp.sra.ebi.ac.uk/vol1/run/ERR250/ERR2503333/S094-1_TAGCGCTC-GTAAGGAG_R1.fastq.gz;ftp.sra.ebi.ac.uk/vol1/run/ERR250/ERR2503333/S094-1_TAGCGCTC-GTAAGGAG_R2.fastq.gz	S094-1_TAGCGCTC-GTAAGGAG_R2.fastq.gz	PRJEB20054	P6	Controls	Control	Sedentary	-	Female	N/A	5	1	1516085	1386909	1362328	Time_1	sterile containers and, when not immediately transported for DNA extraction, were held at 4Â°C for no more than 12Â h.	Â QIAmp DNA stool minikit (Qiagen, Crawley, West Sussex, United Kingdom)	Illumina HiSeq 2500 paired end sequencing	NCBI	S094-1_TAGCGCTC-GTAAGGAG
S096-1_ACTCGCTA-TCTCTCCG	PRJEB20054	SAMEA1062313	S096_ProteinTP1	ftp.sra.ebi.ac.uk/vol1/run/ERR250/ERR2503334/S096-1_ACTCGCTA-TCTCTCCG_R1.fastq.gz;ftp.sra.ebi.ac.uk/vol1/run/ERR250/ERR2503334/S096-1_ACTCGCTA-TCTCTCCG_R2.fastq.gz	S096-1_ACTCGCTA-TCTCTCCG_R2.fastq.gz	PRJEB20054	P6	Controls	Control	Sedentary	-	Male	N/A	5	4	5000000	3161152	3102846	Time_1	sterile containers and, when not immediately transported for DNA extraction, were held at 4Â°C for no more than 12Â h.	Â QIAmp DNA stool minikit (Qiagen, Crawley, West Sussex, United Kingdom)	Illumina HiSeq 2500 paired end sequencing	NCBI	S096-1_ACTCGCTA-TCTCTCCG
S096-2_GCGTAGTA-GTAAGGAG	PRJEB20054	SAMEA1062314	S096_ProteinTP2	ftp.sra.ebi.ac.uk/vol1/run/ERR250/ERR2503335/S096-2_GCGTAGTA-GTAAGGAG_R1.fastq.gz;ftp.sra.ebi.ac.uk/vol1/run/ERR250/ERR2503335/S096-2_GCGTAGTA-GTAAGGAG_R2.fastq.gz	S096-2_GCGTAGTA-GTAAGGAG_R2.fastq.gz	PRJEB20054	P6	Controls	Control	Sedentary	-	Male	N/A	5	4	5000000	4511929	3921714	Time_1	sterile containers and, when not immediately transported for DNA extraction, were held at 4Â°C for no more than 12Â h.	Â QIAmp DNA stool minikit (Qiagen, Crawley, West Sussex, United Kingdom)	Illumina HiSeq 2500 paired end sequencing	NCBI	S096-2_GCGTAGTA-GTAAGGAG
S098-1_TGCAGCTA-TCTCTCCG	PRJEB20054	SAMEA1062315	S098_Exercise_ProteinTP1	ftp.sra.ebi.ac.uk/vol1/run/ERR250/ERR2503336/S098-1_TGCAGCTA-TCTCTCCG_R1.fastq.gz;ftp.sra.ebi.ac.uk/vol1/run/ERR250/ERR2503336/S098-1_TGCAGCTA-TCTCTCCG_R2.fastq.gz	S098-1_TGCAGCTA-TCTCTCCG_R2.fastq.gz	PRJEB20054	P6	Controls	Control	Sedentary	-	Female	N/A	5	1	5000000	4742514	4289987	Time_1	sterile containers and, when not immediately transported for DNA extraction, were held at 4Â°C for no more than 12Â h.	Â QIAmp DNA stool minikit (Qiagen, Crawley, West Sussex, United Kingdom)	Illumina HiSeq 2500 paired end sequencing	NCBI	S098-1_TGCAGCTA-TCTCTCCG
S098-2_TGCAGCTA-TATCCTCT	PRJEB20054	SAMEA1062316	S098_Exercise_ProteinTP2	ftp.sra.ebi.ac.uk/vol1/run/ERR250/ERR2503337/S098-2_TGCAGCTA-TATCCTCT_R1.fastq.gz;ftp.sra.ebi.ac.uk/vol1/run/ERR250/ERR2503337/S098-2_TGCAGCTA-TATCCTCT_R2.fastq.gz	S098-2_TGCAGCTA-TATCCTCT_R2.fastq.gz	PRJEB20054	P6	Controls	Control	Sedentary	-	Female	N/A	5	1	5000000	4509047	4369532	Time_1	sterile containers and, when not immediately transported for DNA extraction, were held at 4Â°C for no more than 12Â h.	Â QIAmp DNA stool minikit (Qiagen, Crawley, West Sussex, United Kingdom)	Illumina HiSeq 2500 paired end sequencing	NCBI	S098-2_TGCAGCTA-TATCCTCT
S099-1_TACGCTGC-TATCCTCT	PRJEB20054	SAMEA1062317	S099_ProteinTP1	ftp.sra.ebi.ac.uk/vol1/run/ERR250/ERR2503338/S099-1_TACGCTGC-TATCCTCT_R1.fastq.gz;ftp.sra.ebi.ac.uk/vol1/run/ERR250/ERR2503338/S099-1_TACGCTGC-TATCCTCT_R2.fastq.gz	S099-1_TACGCTGC-TATCCTCT_R2.fastq.gz	PRJEB20054	P6	Controls	Control	Sedentary	-	Female	N/A	5	1	1653725	1557660	1515068	Time_1	sterile containers and, when not immediately transported for DNA extraction, were held at 4Â°C for no more than 12Â h.	Â QIAmp DNA stool minikit (Qiagen, Crawley, West Sussex, United Kingdom)	Illumina HiSeq 2500 paired end sequencing	NCBI	S099-1_TACGCTGC-TATCCTCT
S099-2_CGATCAGT-AAGGAGTA	PRJEB20054	SAMEA1062318	S099_ProteinTP2	ftp.sra.ebi.ac.uk/vol1/run/ERR250/ERR2503339/S099-2_CGATCAGT-AAGGAGTA_R1.fastq.gz;ftp.sra.ebi.ac.uk/vol1/run/ERR250/ERR2503339/S099-2_CGATCAGT-AAGGAGTA_R2.fastq.gz	S099-2_CGATCAGT-AAGGAGTA_R2.fastq.gz	PRJEB20054	P6	Controls	Control	Sedentary	-	Female	N/A	5	1	5000000	4538102	4197676	Time_1	sterile containers and, when not immediately transported for DNA extraction, were held at 4Â°C for no more than 12Â h.	Â QIAmp DNA stool minikit (Qiagen, Crawley, West Sussex, United Kingdom)	Illumina HiSeq 2500 paired end sequencing	NCBI	S099-2_CGATCAGT-AAGGAGTA
S102-1_AGGCAGAA-TATCCTCT	PRJEB20054	SAMEA1062319	S102_ProteinTP1	ftp.sra.ebi.ac.uk/vol1/run/ERR250/ERR2503340/S102-1_AGGCAGAA-TATCCTCT_R1.fastq.gz;ftp.sra.ebi.ac.uk/vol1/run/ERR250/ERR2503340/S102-1_AGGCAGAA-TATCCTCT_R2.fastq.gz	S102-1_AGGCAGAA-TATCCTCT_R2.fastq.gz	PRJEB20054	P6	Controls	Control	Sedentary	-	Female	N/A	3	1	5000000	4768130	4320388	Time_1	sterile containers and, when not immediately transported for DNA extraction, were held at 4Â°C for no more than 12Â h.	Â QIAmp DNA stool minikit (Qiagen, Crawley, West Sussex, United Kingdom)	Illumina HiSeq 2500 paired end sequencing	NCBI	S102-1_AGGCAGAA-TATCCTCT
S102-2_TCGACGTC-CGTCTAAT	PRJEB20054	SAMEA1062320	S102_ProteinTP2	ftp.sra.ebi.ac.uk/vol1/run/ERR250/ERR2503341/S102-2_TCGACGTC-CGTCTAAT_R1.fastq.gz;ftp.sra.ebi.ac.uk/vol1/run/ERR250/ERR2503341/S102-2_TCGACGTC-CGTCTAAT_R2.fastq.gz	S102-2_TCGACGTC-CGTCTAAT_R2.fastq.gz	PRJEB20054	P6	Controls	Control	Sedentary	-	Female	N/A	3	1	5000000	4562151	4217416	Time_1	sterile containers and, when not immediately transported for DNA extraction, were held at 4Â°C for no more than 12Â h.	Â QIAmp DNA stool minikit (Qiagen, Crawley, West Sussex, United Kingdom)	Illumina HiSeq 2500 paired end sequencing	NCBI	S102-2_TCGACGTC-CGTCTAAT
S104-1_CCTAAGAC-CTCTCTAT	PRJEB20054	SAMEA1062321	S104_ProteinTP1	ftp.sra.ebi.ac.uk/vol1/run/ERR250/ERR2503342/S104-1_CCTAAGAC-CTCTCTAT_R1.fastq.gz;ftp.sra.ebi.ac.uk/vol1/run/ERR250/ERR2503342/S104-1_CCTAAGAC-CTCTCTAT_R2.fastq.gz	S104-1_CCTAAGAC-CTCTCTAT_R2.fastq.gz	PRJEB20054	P6	Controls	Control	Sedentary	-	Female	N/A	5	1	5000000	4641478	4234082	Time_1	sterile containers and, when not immediately transported for DNA extraction, were held at 4Â°C for no more than 12Â h.	Â QIAmp DNA stool minikit (Qiagen, Crawley, West Sussex, United Kingdom)	Illumina HiSeq 2500 paired end sequencing	NCBI	S104-1_CCTAAGAC-CTCTCTAT
S104-2_AGGCAGAA-GCGTAAGA	PRJEB20054	SAMEA1062322	S104_ProteinTP2	ftp.sra.ebi.ac.uk/vol1/run/ERR250/ERR2503343/S104-2_AGGCAGAA-GCGTAAGA_R1.fastq.gz;ftp.sra.ebi.ac.uk/vol1/run/ERR250/ERR2503343/S104-2_AGGCAGAA-GCGTAAGA_R2.fastq.gz	S104-2_AGGCAGAA-GCGTAAGA_R2.fastq.gz	PRJEB20054	P6	Controls	Control	Sedentary	-	Female	N/A	5	1	5000000	4486046	3921296	Time_1	sterile containers and, when not immediately transported for DNA extraction, were held at 4Â°C for no more than 12Â h.	Â QIAmp DNA stool minikit (Qiagen, Crawley, West Sussex, United Kingdom)	Illumina HiSeq 2500 paired end sequencing	NCBI	S104-2_AGGCAGAA-GCGTAAGA
S105-1_TCCTGAGC-AAGGAGTA	PRJEB20054	SAMEA1062323	S105_ProteinTP1	ftp.sra.ebi.ac.uk/vol1/run/ERR250/ERR2503344/S105-1_TCCTGAGC-AAGGAGTA_R1.fastq.gz;ftp.sra.ebi.ac.uk/vol1/run/ERR250/ERR2503344/S105-1_TCCTGAGC-AAGGAGTA_R2.fastq.gz	S105-1_TCCTGAGC-AAGGAGTA_R2.fastq.gz	PRJEB20054	P6	Controls	Control	Sedentary	-	Female	N/A	5	4	5000000	4359447	3893819	Time_1	sterile containers and, when not immediately transported for DNA extraction, were held at 4Â°C for no more than 12Â h.	Â QIAmp DNA stool minikit (Qiagen, Crawley, West Sussex, United Kingdom)	Illumina HiSeq 2500 paired end sequencing	NCBI	S105-1_TCCTGAGC-AAGGAGTA
S105-2_ATGCGCAG-AAGGAGTA	PRJEB20054	SAMEA1062324	S105_ProteinTP2	ftp.sra.ebi.ac.uk/vol1/run/ERR250/ERR2503345/S105-2_ATGCGCAG-AAGGAGTA_R1.fastq.gz;ftp.sra.ebi.ac.uk/vol1/run/ERR250/ERR2503345/S105-2_ATGCGCAG-AAGGAGTA_R2.fastq.gz	S105-2_ATGCGCAG-AAGGAGTA_R2.fastq.gz	PRJEB20054	P6	Controls	Control	Sedentary	NA	Female	NA	NA	NA	NA	NA	NA	Time_1	sterile containers and, when not immediately transported for DNA extraction, were held at 4Â°C for no more than 12Â h.	Â QIAmp DNA stool minikit (Qiagen, Crawley, West Sussex, United Kingdom)	Illumina HiSeq 2500 paired end sequencing	NCBI	S105-2_ATGCGCAG-AAGGAGTA
S110-2_TCGACGTC-GTAAGGAG	PRJEB20054	SAMEA1062325	S110_ProteinTP2	ftp.sra.ebi.ac.uk/vol1/run/ERR250/ERR2503346/S110-2_TCGACGTC-GTAAGGAG_R1.fastq.gz;ftp.sra.ebi.ac.uk/vol1/run/ERR250/ERR2503346/S110-2_TCGACGTC-GTAAGGAG_R2.fastq.gz	S110-2_TCGACGTC-GTAAGGAG_R2.fastq.gz	PRJEB20054	P6	Controls	Control	Sedentary	-	Male	N/A	8	4	5000000	4496350	4404182	Time_1	sterile containers and, when not immediately transported for DNA extraction, were held at 4Â°C for no more than 12Â h.	Â QIAmp DNA stool minikit (Qiagen, Crawley, West Sussex, United Kingdom)	Illumina HiSeq 2500 paired end sequencing	NCBI	S110-2_TCGACGTC-GTAAGGAG
S111-1_CGGAGCCT-CTAAGCCT	PRJEB20054	SAMEA1062326	S111_ProteinTP1	ftp.sra.ebi.ac.uk/vol1/run/ERR250/ERR2503347/S111-1_CGGAGCCT-CTAAGCCT_R1.fastq.gz;ftp.sra.ebi.ac.uk/vol1/run/ERR250/ERR2503347/S111-1_CGGAGCCT-CTAAGCCT_R2.fastq.gz	S111-1_CGGAGCCT-CTAAGCCT_R2.fastq.gz	PRJEB20054	P6	Controls	Control	Sedentary	-	Male	N/A	4	1	5000000	2915970	2819895	Time_1	sterile containers and, when not immediately transported for DNA extraction, were held at 4Â°C for no more than 12Â h.	Â QIAmp DNA stool minikit (Qiagen, Crawley, West Sussex, United Kingdom)	Illumina HiSeq 2500 paired end sequencing	NCBI	S111-1_CGGAGCCT-CTAAGCCT
S111-2_CGATCAGT-TATCCTCT	PRJEB20054	SAMEA1062327	S111_ProteinTP2	ftp.sra.ebi.ac.uk/vol1/run/ERR250/ERR2503348/S111-2_CGATCAGT-TATCCTCT_R1.fastq.gz;ftp.sra.ebi.ac.uk/vol1/run/ERR250/ERR2503348/S111-2_CGATCAGT-TATCCTCT_R2.fastq.gz	S111-2_CGATCAGT-TATCCTCT_R2.fastq.gz	PRJEB20054	P6	Controls	Control	Sedentary	-	Male	N/A	4	2	1905054	1766099	1528697	Time_1	sterile containers and, when not immediately transported for DNA extraction, were held at 4Â°C for no more than 12Â h.	Â QIAmp DNA stool minikit (Qiagen, Crawley, West Sussex, United Kingdom)	Illumina HiSeq 2500 paired end sequencing	NCBI	S111-2_CGATCAGT-TATCCTCT
S112-1_TACGCTGC-CGTCTAAT	PRJEB20054	SAMEA1062328	S112_ProteinTP1	ftp.sra.ebi.ac.uk/vol1/run/ERR250/ERR2503349/S112-1_TACGCTGC-CGTCTAAT_R1.fastq.gz;ftp.sra.ebi.ac.uk/vol1/run/ERR250/ERR2503349/S112-1_TACGCTGC-CGTCTAAT_R2.fastq.gz	S112-1_TACGCTGC-CGTCTAAT_R2.fastq.gz	PRJEB20054	P6	Controls	Control	Sedentary	-	Female	N/A	5	1	5000000	1459406	1418075	Time_1	sterile containers and, when not immediately transported for DNA extraction, were held at 4Â°C for no more than 12Â h.	Â QIAmp DNA stool minikit (Qiagen, Crawley, West Sussex, United Kingdom)	Illumina HiSeq 2500 paired end sequencing	NCBI	S112-1_TACGCTGC-CGTCTAAT
S112-2_TAGCGCTC-TATCCTCT	PRJEB20054	SAMEA1062329	S112_ProteinTP2	ftp.sra.ebi.ac.uk/vol1/run/ERR250/ERR2503350/S112-2_TAGCGCTC-TATCCTCT_R1.fastq.gz;ftp.sra.ebi.ac.uk/vol1/run/ERR250/ERR2503350/S112-2_TAGCGCTC-TATCCTCT_R2.fastq.gz	S112-2_TAGCGCTC-TATCCTCT_R2.fastq.gz	PRJEB20054	P6	Controls	Control	Sedentary	-	Female	N/A	4	1	5000000	4588787	4205029	Time_1	sterile containers and, when not immediately transported for DNA extraction, were held at 4Â°C for no more than 12Â h.	Â QIAmp DNA stool minikit (Qiagen, Crawley, West Sussex, United Kingdom)	Illumina HiSeq 2500 paired end sequencing	NCBI	S112-2_TAGCGCTC-TATCCTCT
S115-1_CGGAGCCT-CGTCTAAT	PRJEB20054	SAMEA1062330	S115_ProteinTP1	ftp.sra.ebi.ac.uk/vol1/run/ERR250/ERR2503351/S115-1_CGGAGCCT-CGTCTAAT_R1.fastq.gz;ftp.sra.ebi.ac.uk/vol1/run/ERR250/ERR2503351/S115-1_CGGAGCCT-CGTCTAAT_R2.fastq.gz	S115-1_CGGAGCCT-CGTCTAAT_R2.fastq.gz	PRJEB20054	P6	Controls	Control	Sedentary	-	Female	N/A	1	1	5000000	3000362	2770521	Time_1	sterile containers and, when not immediately transported for DNA extraction, were held at 4Â°C for no more than 12Â h.	Â QIAmp DNA stool minikit (Qiagen, Crawley, West Sussex, United Kingdom)	Illumina HiSeq 2500 paired end sequencing	NCBI	S115-1_CGGAGCCT-CGTCTAAT
S115-2_TAGCGCTC-AAGGAGTA	PRJEB20054	SAMEA1062331	S115_ProteinTP2	ftp.sra.ebi.ac.uk/vol1/run/ERR250/ERR2503352/S115-2_TAGCGCTC-AAGGAGTA_R1.fastq.gz;ftp.sra.ebi.ac.uk/vol1/run/ERR250/ERR2503352/S115-2_TAGCGCTC-AAGGAGTA_R2.fastq.gz	S115-2_TAGCGCTC-AAGGAGTA_R2.fastq.gz	PRJEB20054	P6	Controls	Control	Sedentary	-	Female	N/A	2	4	5000000	4770900	4664744	Time_1	sterile containers and, when not immediately transported for DNA extraction, were held at 4Â°C for no more than 12Â h.	Â QIAmp DNA stool minikit (Qiagen, Crawley, West Sussex, United Kingdom)	Illumina HiSeq 2500 paired end sequencing	NCBI	S115-2_TAGCGCTC-AAGGAGTA
S117-1_CGATCAGT-CTAAGCCT	PRJEB20054	SAMEA1062332	S117_ProteinTP1	ftp.sra.ebi.ac.uk/vol1/run/ERR250/ERR2503353/S117-1_CGATCAGT-CTAAGCCT_R1.fastq.gz;ftp.sra.ebi.ac.uk/vol1/run/ERR250/ERR2503353/S117-1_CGATCAGT-CTAAGCCT_R2.fastq.gz	S117-1_CGATCAGT-CTAAGCCT_R2.fastq.gz	PRJEB20054	P6	Controls	Control	Sedentary	-	Female	N/A	5	1	5000000	4739962	4380576	Time_1	sterile containers and, when not immediately transported for DNA extraction, were held at 4Â°C for no more than 12Â h.	Â QIAmp DNA stool minikit (Qiagen, Crawley, West Sussex, United Kingdom)	Illumina HiSeq 2500 paired end sequencing	NCBI	S117-1_CGATCAGT-CTAAGCCT
ERR2753098	PRJEB28338	SAMEA4853324	A001	ftp.sra.ebi.ac.uk/vol1/run/ERR275/ERR2753098/A001_S1_R1_001.fastq.gz;ftp.sra.ebi.ac.uk/vol1/run/ERR275/ERR2753098/A001_S1_R2_001.fastq.gz	ERR2753098	PRJEB28338	P2	Athletes	Athlete	Cricket	Male player 1 baseline shotgun	Female	N/A	5	1	5000000	4992215	4733098	Time_1	Omnigene-Gut collection kits (DNA Genotek Inc., Ottawa, Canada)	owerFecalÂ DNA IsolationÂ kit (MoBio laboratories inc., Carlsbad, California, USA)	Illumina NextSeq 500 paired end sequencing	NCBI	2753098
ERR2753099	PRJEB28338	SAMEA4853325	A002	ftp.sra.ebi.ac.uk/vol1/run/ERR275/ERR2753099/A002_S7_R1_001.fastq.gz;ftp.sra.ebi.ac.uk/vol1/run/ERR275/ERR2753099/A002_S7_R2_001.fastq.gz	ERR2753099	PRJEB28338	P2	Athletes	Athlete	Cricket	Male player 2 baseline shotgun	Male	N/A	1	1	5000000	4990838	4774263	Time_1	Omnigene-Gut collection kits (DNA Genotek Inc., Ottawa, Canada)	owerFecalÂ DNA IsolationÂ kit (MoBio laboratories inc., Carlsbad, California, USA)	Illumina NextSeq 500 paired end sequencing	NCBI	2753099
ERR2753100	PRJEB28338	SAMEA4853326	A003	ftp.sra.ebi.ac.uk/vol1/run/ERR275/ERR2753100/A003_S13_R1_001.fastq.gz;ftp.sra.ebi.ac.uk/vol1/run/ERR275/ERR2753100/A003_S13_R2_001.fastq.gz	ERR2753100	PRJEB28338	P2	Athletes	Athlete	Cricket	Male player 3 baseline shotgun	Male	N/A	3	4	3513308	3506932	2813086	Time_1	Omnigene-Gut collection kits (DNA Genotek Inc., Ottawa, Canada)	owerFecalÂ DNA IsolationÂ kit (MoBio laboratories inc., Carlsbad, California, USA)	Illumina NextSeq 500 paired end sequencing	NCBI	2753100
ERR2753101	PRJEB28338	SAMEA4853327	A011	ftp.sra.ebi.ac.uk/vol1/run/ERR275/ERR2753101/A011_S19_R1_001.fastq.gz;ftp.sra.ebi.ac.uk/vol1/run/ERR275/ERR2753101/A011_S19_R2_001.fastq.gz	ERR2753101	PRJEB28338	P2	Athletes	Athlete	Cricket	Male player 11 baseline shotgun	Male	N/A	7	4	3532670	3525267	2871425	Time_1	Omnigene-Gut collection kits (DNA Genotek Inc., Ottawa, Canada)	owerFecalÂ DNA IsolationÂ kit (MoBio laboratories inc., Carlsbad, California, USA)	Illumina NextSeq 500 paired end sequencing	NCBI	2753101
ERR2753102	PRJEB28338	SAMEA4853328	B001	ftp.sra.ebi.ac.uk/vol1/run/ERR275/ERR2753102/B001_S2_R1_001.fastq.gz;ftp.sra.ebi.ac.uk/vol1/run/ERR275/ERR2753102/B001_S2_R2_001.fastq.gz	ERR2753102	PRJEB28338	P2	Athletes	Athlete	Cricket	Male player 1 post Zambia/Namibia shotgun	Male	NA	NA	NA	NA	NA	NA	NA	Omnigene-Gut collection kits (DNA Genotek Inc., Ottawa, Canada)	owerFecalÂ DNA IsolationÂ kit (MoBio laboratories inc., Carlsbad, California, USA)	Illumina NextSeq 500 paired end sequencing	NCBI	2753102
ERR2753103	PRJEB28338	SAMEA4853329	B002	ftp.sra.ebi.ac.uk/vol1/run/ERR275/ERR2753103/B002_S8_R1_001.fastq.gz;ftp.sra.ebi.ac.uk/vol1/run/ERR275/ERR2753103/B002_S8_R2_001.fastq.gz	ERR2753103	PRJEB28338	P2	Athletes	Athlete	Cricket	Male player 2 post Zambia/Namibia shotgun	Male	NA	NA	NA	NA	NA	NA	NA	Omnigene-Gut collection kits (DNA Genotek Inc., Ottawa, Canada)	owerFecalÂ DNA IsolationÂ kit (MoBio laboratories inc., Carlsbad, California, USA)	Illumina NextSeq 500 paired end sequencing	NCBI	2753103
ERR2753104	PRJEB28338	SAMEA4853330	B003	ftp.sra.ebi.ac.uk/vol1/run/ERR275/ERR2753104/B003_S14_R1_001.fastq.gz;ftp.sra.ebi.ac.uk/vol1/run/ERR275/ERR2753104/B003_S14_R2_001.fastq.gz	ERR2753104	PRJEB28338	P2	Athletes	Athlete	Cricket	Male player 3 post Zambia/Namibia shotgun	Male	NA	NA	NA	NA	NA	NA	NA	Omnigene-Gut collection kits (DNA Genotek Inc., Ottawa, Canada)	owerFecalÂ DNA IsolationÂ kit (MoBio laboratories inc., Carlsbad, California, USA)	Illumina NextSeq 500 paired end sequencing	NCBI	2753104
ERR2753105	PRJEB28338	SAMEA4853331	B011	ftp.sra.ebi.ac.uk/vol1/run/ERR275/ERR2753105/B011_S20_R1_001.fastq.gz;ftp.sra.ebi.ac.uk/vol1/run/ERR275/ERR2753105/B011_S20_R2_001.fastq.gz	ERR2753105	PRJEB28338	P2	Athletes	Athlete	Cricket	Male player 11 post Zambia/Namibia shotgun	Male	NA	NA	NA	NA	NA	NA	NA	Omnigene-Gut collection kits (DNA Genotek Inc., Ottawa, Canada)	owerFecalÂ DNA IsolationÂ kit (MoBio laboratories inc., Carlsbad, California, USA)	Illumina NextSeq 500 paired end sequencing	NCBI	2753105
ERR2753106	PRJEB28338	SAMEA4853332	C001	ftp.sra.ebi.ac.uk/vol1/run/ERR275/ERR2753106/C001_S3_R1_001.fastq.gz;ftp.sra.ebi.ac.uk/vol1/run/ERR275/ERR2753106/C001_S3_R2_001.fastq.gz	ERR2753106	PRJEB28338	P2	Athletes	Athlete	Cricket	Male player 1 at home shotgun	Male	NA	NA	NA	NA	NA	NA	NA	Omnigene-Gut collection kits (DNA Genotek Inc., Ottawa, Canada)	owerFecalÂ DNA IsolationÂ kit (MoBio laboratories inc., Carlsbad, California, USA)	Illumina NextSeq 500 paired end sequencing	NCBI	2753106
ERR2753107	PRJEB28338	SAMEA4853333	C002	ftp.sra.ebi.ac.uk/vol1/run/ERR275/ERR2753107/C002_S9_R1_001.fastq.gz;ftp.sra.ebi.ac.uk/vol1/run/ERR275/ERR2753107/C002_S9_R2_001.fastq.gz	ERR2753107	PRJEB28338	P2	Athletes	Athlete	Cricket	Male player 2 at home shotgun	Male	NA	NA	NA	NA	NA	NA	NA	Omnigene-Gut collection kits (DNA Genotek Inc., Ottawa, Canada)	owerFecalÂ DNA IsolationÂ kit (MoBio laboratories inc., Carlsbad, California, USA)	Illumina NextSeq 500 paired end sequencing	NCBI	2753107
ERR2753108	PRJEB28338	SAMEA4853347	C003	ftp.sra.ebi.ac.uk/vol1/run/ERR275/ERR2753108/C003_S15_R1_001.fastq.gz;ftp.sra.ebi.ac.uk/vol1/run/ERR275/ERR2753108/C003_S15_R2_001.fastq.gz	ERR2753108	PRJEB28338	P2	Athletes	Athlete	Cricket	Male player 3 at home shotgun	Male	NA	NA	NA	NA	NA	NA	NA	Omnigene-Gut collection kits (DNA Genotek Inc., Ottawa, Canada)	owerFecalÂ DNA IsolationÂ kit (MoBio laboratories inc., Carlsbad, California, USA)	Illumina NextSeq 500 paired end sequencing	NCBI	2753108
ERR2753109	PRJEB28338	SAMEA4853334	C011	ftp.sra.ebi.ac.uk/vol1/run/ERR275/ERR2753109/C011_S21_R1_001.fastq.gz;ftp.sra.ebi.ac.uk/vol1/run/ERR275/ERR2753109/C011_S21_R2_001.fastq.gz	ERR2753109	PRJEB28338	P2	Athletes	Athlete	Cricket	Male player 11 at home shotgun	Male	NA	NA	NA	NA	NA	NA	NA	Omnigene-Gut collection kits (DNA Genotek Inc., Ottawa, Canada)	owerFecalÂ DNA IsolationÂ kit (MoBio laboratories inc., Carlsbad, California, USA)	Illumina NextSeq 500 paired end sequencing	NCBI	2753109
ERR2753110	PRJEB28338	SAMEA4853335	D001	ftp.sra.ebi.ac.uk/vol1/run/ERR275/ERR2753110/D001_S4_R1_001.fastq.gz;ftp.sra.ebi.ac.uk/vol1/run/ERR275/ERR2753110/D001_S4_R2_001.fastq.gz	ERR2753110	PRJEB28338	P2	Athletes	Athlete	Cricket	Male player 1 post Australia shotgun	Male	NA	NA	NA	NA	NA	NA	NA	Omnigene-Gut collection kits (DNA Genotek Inc., Ottawa, Canada)	owerFecalÂ DNA IsolationÂ kit (MoBio laboratories inc., Carlsbad, California, USA)	Illumina NextSeq 500 paired end sequencing	NCBI	2753110
ERR2753111	PRJEB28338	SAMEA4853336	D002	ftp.sra.ebi.ac.uk/vol1/run/ERR275/ERR2753111/D002_S10_R1_001.fastq.gz;ftp.sra.ebi.ac.uk/vol1/run/ERR275/ERR2753111/D002_S10_R2_001.fastq.gz	ERR2753111	PRJEB28338	P2	Athletes	Athlete	Cricket	Male player 2 post Australia shotgun	Male	NA	NA	NA	NA	NA	NA	NA	Omnigene-Gut collection kits (DNA Genotek Inc., Ottawa, Canada)	owerFecalÂ DNA IsolationÂ kit (MoBio laboratories inc., Carlsbad, California, USA)	Illumina NextSeq 500 paired end sequencing	NCBI	2753111
ERR2753112	PRJEB28338	SAMEA4853337	D003	ftp.sra.ebi.ac.uk/vol1/run/ERR275/ERR2753112/D003_S16_R1_001.fastq.gz;ftp.sra.ebi.ac.uk/vol1/run/ERR275/ERR2753112/D003_S16_R2_001.fastq.gz	ERR2753112	PRJEB28338	P2	Athletes	Athlete	Cricket	Male player 3 post Australia shotgun	Male	NA	NA	NA	NA	NA	NA	NA	Omnigene-Gut collection kits (DNA Genotek Inc., Ottawa, Canada)	owerFecalÂ DNA IsolationÂ kit (MoBio laboratories inc., Carlsbad, California, USA)	Illumina NextSeq 500 paired end sequencing	NCBI	2753112
ERR2753113	PRJEB28338	SAMEA4853338	D011	ftp.sra.ebi.ac.uk/vol1/run/ERR275/ERR2753113/D011_S22_R1_001.fastq.gz;ftp.sra.ebi.ac.uk/vol1/run/ERR275/ERR2753113/D011_S22_R2_001.fastq.gz	ERR2753113	PRJEB28338	P2	Athletes	Athlete	Cricket	Male player 11 post Australia shotgun	Male	NA	NA	NA	NA	NA	NA	NA	Omnigene-Gut collection kits (DNA Genotek Inc., Ottawa, Canada)	owerFecalÂ DNA IsolationÂ kit (MoBio laboratories inc., Carlsbad, California, USA)	Illumina NextSeq 500 paired end sequencing	NCBI	2753113
ERR2753114	PRJEB28338	SAMEA4853339	E001	ftp.sra.ebi.ac.uk/vol1/run/ERR275/ERR2753114/E001_S5_R1_001.fastq.gz;ftp.sra.ebi.ac.uk/vol1/run/ERR275/ERR2753114/E001_S5_R2_001.fastq.gz	ERR2753114	PRJEB28338	P2	Athletes	Athlete	Cricket	Male player 1 post UAE shotgun	Male	NA	NA	NA	NA	NA	NA	NA	Omnigene-Gut collection kits (DNA Genotek Inc., Ottawa, Canada)	owerFecalÂ DNA IsolationÂ kit (MoBio laboratories inc., Carlsbad, California, USA)	Illumina NextSeq 500 paired end sequencing	NCBI	2753114
ERR2753115	PRJEB28338	SAMEA4853340	E002	ftp.sra.ebi.ac.uk/vol1/run/ERR275/ERR2753115/E002_S11_R1_001.fastq.gz;ftp.sra.ebi.ac.uk/vol1/run/ERR275/ERR2753115/E002_S11_R2_001.fastq.gz	ERR2753115	PRJEB28338	P2	Athletes	Athlete	Cricket	Male player 2 post UAE shotgun	Male	NA	NA	NA	NA	NA	NA	NA	Omnigene-Gut collection kits (DNA Genotek Inc., Ottawa, Canada)	owerFecalÂ DNA IsolationÂ kit (MoBio laboratories inc., Carlsbad, California, USA)	Illumina NextSeq 500 paired end sequencing	NCBI	2753115
ERR2753116	PRJEB28338	SAMEA4853341	E003	ftp.sra.ebi.ac.uk/vol1/run/ERR275/ERR2753116/E003_S17_R1_001.fastq.gz;ftp.sra.ebi.ac.uk/vol1/run/ERR275/ERR2753116/E003_S17_R2_001.fastq.gz	ERR2753116	PRJEB28338	P2	Athletes	Athlete	Cricket	Male player 3 post UAE shotgun	Male	NA	NA	NA	NA	NA	NA	NA	Omnigene-Gut collection kits (DNA Genotek Inc., Ottawa, Canada)	owerFecalÂ DNA IsolationÂ kit (MoBio laboratories inc., Carlsbad, California, USA)	Illumina NextSeq 500 paired end sequencing	NCBI	2753116
ERR2753117	PRJEB28338	SAMEA4853342	E011	ftp.sra.ebi.ac.uk/vol1/run/ERR275/ERR2753117/E011_S23_R1_001.fastq.gz;ftp.sra.ebi.ac.uk/vol1/run/ERR275/ERR2753117/E011_S23_R2_001.fastq.gz	ERR2753117	PRJEB28338	P2	Athletes	Athlete	Cricket	Male player 11 post UAE shotgun	Male	NA	NA	NA	NA	NA	NA	NA	Omnigene-Gut collection kits (DNA Genotek Inc., Ottawa, Canada)	owerFecalÂ DNA IsolationÂ kit (MoBio laboratories inc., Carlsbad, California, USA)	Illumina NextSeq 500 paired end sequencing	NCBI	2753117
ERR2753118	PRJEB28338	SAMEA4853343	F001	ftp.sra.ebi.ac.uk/vol1/run/ERR275/ERR2753118/F001_S6_R1_001.fastq.gz;ftp.sra.ebi.ac.uk/vol1/run/ERR275/ERR2753118/F001_S6_R2_001.fastq.gz	ERR2753118	PRJEB28338	P2	Athletes	Athlete	Cricket	Male player 1 post India shotgun	Male	NA	NA	NA	NA	NA	NA	NA	Omnigene-Gut collection kits (DNA Genotek Inc., Ottawa, Canada)	owerFecalÂ DNA IsolationÂ kit (MoBio laboratories inc., Carlsbad, California, USA)	Illumina NextSeq 500 paired end sequencing	NCBI	2753118
ERR2753119	PRJEB28338	SAMEA4853344	F002	ftp.sra.ebi.ac.uk/vol1/run/ERR275/ERR2753119/F002_S12_R1_001.fastq.gz;ftp.sra.ebi.ac.uk/vol1/run/ERR275/ERR2753119/F002_S12_R2_001.fastq.gz	ERR2753119	PRJEB28338	P2	Athletes	Athlete	Cricket	Male player 2 post India shotgun	Male	NA	NA	NA	NA	NA	NA	NA	Omnigene-Gut collection kits (DNA Genotek Inc., Ottawa, Canada)	owerFecalÂ DNA IsolationÂ kit (MoBio laboratories inc., Carlsbad, California, USA)	Illumina NextSeq 500 paired end sequencing	NCBI	2753119
ERR2753120	PRJEB28338	SAMEA4853345	F003	ftp.sra.ebi.ac.uk/vol1/run/ERR275/ERR2753120/F003_S18_R1_001.fastq.gz;ftp.sra.ebi.ac.uk/vol1/run/ERR275/ERR2753120/F003_S18_R2_001.fastq.gz	ERR2753120	PRJEB28338	P2	Athletes	Athlete	Cricket	Male player 3 post India shotgun	Male	NA	NA	NA	NA	NA	NA	NA	Omnigene-Gut collection kits (DNA Genotek Inc., Ottawa, Canada)	owerFecalÂ DNA IsolationÂ kit (MoBio laboratories inc., Carlsbad, California, USA)	Illumina NextSeq 500 paired end sequencing	NCBI	2753120
ERR2753121	PRJEB28338	SAMEA4853346	F011	ftp.sra.ebi.ac.uk/vol1/run/ERR275/ERR2753121/F011_S24_R1_001.fastq.gz;ftp.sra.ebi.ac.uk/vol1/run/ERR275/ERR2753121/F011_S24_R2_001.fastq.gz	ERR2753121	PRJEB28338	P2	Athletes	Athlete	Cricket	Male player 11 post India shotgun	Male	NA	NA	NA	NA	NA	NA	NA	Omnigene-Gut collection kits (DNA Genotek Inc., Ottawa, Canada)	owerFecalÂ DNA IsolationÂ kit (MoBio laboratories inc., Carlsbad, California, USA)	Illumina NextSeq 500 paired end sequencing	NCBI	2753121
ERR3342944	PRJEB32794	SAMEA5665376	OL002	ftp.sra.ebi.ac.uk/vol1/run/ERR334/ERR3342944/OL002_S1_R1_001.fastq.gz;ftp.sra.ebi.ac.uk/vol1/run/ERR334/ERR3342944/OL002_S1_R2_001.fastq.gz	ERR3342944	PRJEB32794	P3	Athletes	Athlete	Pentathlon	Pentathlon	Female	N/A	8	4	5000000	4984623	4846955	Time_1			Illumina NextSeq 500 paired end sequencing	NCBI	3342944
ERR3342945	PRJEB32794	SAMEA5665377	OL021	ftp.sra.ebi.ac.uk/vol1/run/ERR334/ERR3342945/OL021_S2_R1_001.fastq.gz;ftp.sra.ebi.ac.uk/vol1/run/ERR334/ERR3342945/OL021_S2_R2_001.fastq.gz	ERR3342945	PRJEB32794	P3	Athletes	Athlete	Running	Marathon	Male	N/A	8	1	2746372	2736983	2605345	Time_1			Illumina NextSeq 500 paired end sequencing	NCBI	3342945
ERR3342946	PRJEB32794	SAMEA5665378	OL022	ftp.sra.ebi.ac.uk/vol1/run/ERR334/ERR3342946/OL022_S3_R1_001.fastq.gz;ftp.sra.ebi.ac.uk/vol1/run/ERR334/ERR3342946/OL022_S3_R2_001.fastq.gz	ERR3342946	PRJEB32794	P3	Athletes	Athlete	Cycling	Paralympic cycling	Female	N/A	8	4	5000000	4982202	4304123	Time_1			Illumina NextSeq 500 paired end sequencing	NCBI	3342946
ERR3342947	PRJEB32794	SAMEA5665379	OL023	ftp.sra.ebi.ac.uk/vol1/run/ERR334/ERR3342947/OL023_S4_R1_001.fastq.gz;ftp.sra.ebi.ac.uk/vol1/run/ERR334/ERR3342947/OL023_S4_R2_001.fastq.gz	ERR3342947	PRJEB32794	P3	Athletes	Athlete	Judo	Judo	Male	N/A	8	4	5000000	4981125	4764062	Time_1			Illumina NextSeq 500 paired end sequencing	NCBI	3342947
ERR3342948	PRJEB32794	SAMEA5665380	OL025	ftp.sra.ebi.ac.uk/vol1/run/ERR334/ERR3342948/OL025_S5_R1_001.fastq.gz;ftp.sra.ebi.ac.uk/vol1/run/ERR334/ERR3342948/OL025_S5_R2_001.fastq.gz	ERR3342948	PRJEB32794	P3	Athletes	Athlete	Running	Runner	Female	N/A	8	4	5000000	4979690	4493524	Time_1			Illumina NextSeq 500 paired end sequencing	NCBI	3342948
ERR3342949	PRJEB32794	SAMEA5665381	OM001	ftp.sra.ebi.ac.uk/vol1/run/ERR334/ERR3342949/OM001_S6_R1_001.fastq.gz;ftp.sra.ebi.ac.uk/vol1/run/ERR334/ERR3342949/OM001_S6_R2_001.fastq.gz	ERR3342949	PRJEB32794	P3	Athletes	Athlete	Boxing	Boxing	Female	N/A	5	4	5000000	4985374	4544288	Time_1			Illumina NextSeq 500 paired end sequencing	NCBI	3342949
ERR3342950	PRJEB32794	SAMEA5665382	OM002	ftp.sra.ebi.ac.uk/vol1/run/ERR334/ERR3342950/OM002_S7_R1_001.fastq.gz;ftp.sra.ebi.ac.uk/vol1/run/ERR334/ERR3342950/OM002_S7_R2_001.fastq.gz	ERR3342950	PRJEB32794	P3	Athletes	Athlete	Rowing	Rowing	Male	N/A	3	4	5000000	4976887	4391974	Time_1			Illumina NextSeq 500 paired end sequencing	NCBI	3342950
ERR3342951	PRJEB32794	SAMEA5665383	OM004	ftp.sra.ebi.ac.uk/vol1/run/ERR334/ERR3342951/OM004_S8_R1_001.fastq.gz;ftp.sra.ebi.ac.uk/vol1/run/ERR334/ERR3342951/OM004_S8_R2_001.fastq.gz	ERR3342951	PRJEB32794	P3	Athletes	Athlete	Race walking	Race walking	Male	N/A	8	4	1948988	1942699	1878072	Time_1			Illumina NextSeq 500 paired end sequencing	NCBI	3342951
ERR3342952	PRJEB32794	SAMEA5665384	OM005	ftp.sra.ebi.ac.uk/vol1/run/ERR334/ERR3342952/OM005_S9_R1_001.fastq.gz;ftp.sra.ebi.ac.uk/vol1/run/ERR334/ERR3342952/OM005_S9_R2_001.fastq.gz	ERR3342952	PRJEB32794	P3	Athletes	Athlete	Athletics	Athletics Ireland	Female	N/A	8	4	5000000	4981904	4900838	Time_1			Illumina NextSeq 500 paired end sequencing	NCBI	3342952
ERR3342953	PRJEB32794	SAMEA5665385	OM006	ftp.sra.ebi.ac.uk/vol1/run/ERR334/ERR3342953/OM006_S10_R1_001.fastq.gz;ftp.sra.ebi.ac.uk/vol1/run/ERR334/ERR3342953/OM006_S10_R2_001.fastq.gz	ERR3342953	PRJEB32794	P3	Athletes	Athlete	Swimming	Swimming	Male	N/A	8	4	3842833	3830351	3720717	Time_1			Illumina NextSeq 500 paired end sequencing	NCBI	3342953
ERR3342954	PRJEB32794	SAMEA5665386	OM007	ftp.sra.ebi.ac.uk/vol1/run/ERR334/ERR3342954/OM007_S11_R1_001.fastq.gz;ftp.sra.ebi.ac.uk/vol1/run/ERR334/ERR3342954/OM007_S11_R2_001.fastq.gz	ERR3342954	PRJEB32794	P3	Athletes	Athlete	Athletics	Athletics Ireland	Female	N/A	8	4	4225767	4211534	4024480	Time_1			Illumina NextSeq 500 paired end sequencing	NCBI	3342954
ERR3342955	PRJEB32794	SAMEA5665387	OM008a	ftp.sra.ebi.ac.uk/vol1/run/ERR334/ERR3342955/OM008a_S67_R1_001.fastq.gz;ftp.sra.ebi.ac.uk/vol1/run/ERR334/ERR3342955/OM008a_S67_R2_001.fastq.gz	ERR3342955	PRJEB32794	P3	Athletes	Athlete	Running	Running	Female	N/A	8	4	5000000	4976916	4905594	Time_1			Illumina NextSeq 500 paired end sequencing	NCBI	3342955
ERR3342956	PRJEB32794	SAMEA5665388	OM008b	ftp.sra.ebi.ac.uk/vol1/run/ERR334/ERR3342956/OM008b_S12_R1_001.fastq.gz;ftp.sra.ebi.ac.uk/vol1/run/ERR334/ERR3342956/OM008b_S12_R2_001.fastq.gz	ERR3342956	PRJEB32794	P3	Athletes	Athlete	Running	Running	Female	N/A	8	4	5000000	4984416	4782774	Time_1			Illumina NextSeq 500 paired end sequencing	NCBI	3342956
ERR3342957	PRJEB32794	SAMEA5665389	OM009	ftp.sra.ebi.ac.uk/vol1/run/ERR334/ERR3342957/OM009_S13_R1_001.fastq.gz;ftp.sra.ebi.ac.uk/vol1/run/ERR334/ERR3342957/OM009_S13_R2_001.fastq.gz	ERR3342957	PRJEB32794	P3	Athletes	Athlete	Swimming	Swimming	Female	N/A	8	4	3684367	3670787	3514998	Time_1			Illumina NextSeq 500 paired end sequencing	NCBI	3342957
ERR3342958	PRJEB32794	SAMEA5665390	OM011	ftp.sra.ebi.ac.uk/vol1/run/ERR334/ERR3342958/OM011_S14_R1_001.fastq.gz;ftp.sra.ebi.ac.uk/vol1/run/ERR334/ERR3342958/OM011_S14_R2_001.fastq.gz	ERR3342958	PRJEB32794	P3	Athletes	Athlete	Running	Athletics Ireland (Marathon)	Male	N/A	8	4	5000000	4977488	4828492	Time_1			Illumina NextSeq 500 paired end sequencing	NCBI	3342958
ERR3342959	PRJEB32794	SAMEA5665391	OM014	ftp.sra.ebi.ac.uk/vol1/run/ERR334/ERR3342959/OM014_S15_R1_001.fastq.gz;ftp.sra.ebi.ac.uk/vol1/run/ERR334/ERR3342959/OM014_S15_R2_001.fastq.gz	ERR3342959	PRJEB32794	P3	Athletes	Athlete	Triathalon	Triathalon	Male	N/A	8	4	4476012	4458722	4390483	Time_1			Illumina NextSeq 500 paired end sequencing	NCBI	3342959
ERR3342960	PRJEB32794	SAMEA5665392	OM018	ftp.sra.ebi.ac.uk/vol1/run/ERR334/ERR3342960/OM018_S16_R1_001.fastq.gz;ftp.sra.ebi.ac.uk/vol1/run/ERR334/ERR3342960/OM018_S16_R2_001.fastq.gz	ERR3342960	PRJEB32794	P3	Athletes	Athlete	Fencing	Fencing	Male	N/A	8	4	4770795	4755057	4608982	Time_1			Illumina NextSeq 500 paired end sequencing	NCBI	3342960
ERR3342961	PRJEB32794	SAMEA5665393	OM019	ftp.sra.ebi.ac.uk/vol1/run/ERR334/ERR3342961/OM019_S17_R1_001.fastq.gz;ftp.sra.ebi.ac.uk/vol1/run/ERR334/ERR3342961/OM019_S17_R2_001.fastq.gz	ERR3342961	PRJEB32794	P3	Athletes	Athlete	Judo	Judo	Female	N/A	5	4	5000000	4979918	4895861	Time_1			Illumina NextSeq 500 paired end sequencing	NCBI	3342961
ERR3342962	PRJEB32794	SAMEA5665394	OM020	ftp.sra.ebi.ac.uk/vol1/run/ERR334/ERR3342962/OM020_S18_R1_001.fastq.gz;ftp.sra.ebi.ac.uk/vol1/run/ERR334/ERR3342962/OM020_S18_R2_001.fastq.gz	ERR3342962	PRJEB32794	P3	Athletes	Athlete	Running	Marathon	Male	N/A	3	4	4785115	4769461	4601129	Time_1			Illumina NextSeq 500 paired end sequencing	NCBI	3342962
ERR3342963	PRJEB32794	SAMEA5665395	OM022	ftp.sra.ebi.ac.uk/vol1/run/ERR334/ERR3342963/OM022_S19_R1_001.fastq.gz;ftp.sra.ebi.ac.uk/vol1/run/ERR334/ERR3342963/OM022_S19_R2_001.fastq.gz	ERR3342963	PRJEB32794	P3	Athletes	Athlete	Race walking	Race walking	Male	N/A	1	4	5000000	4977005	4269267	Time_1			Illumina NextSeq 500 paired end sequencing	NCBI	3342963
ERR3342964	PRJEB32794	SAMEA5665396	OM032	ftp.sra.ebi.ac.uk/vol1/run/ERR334/ERR3342964/OM032_S20_R1_001.fastq.gz;ftp.sra.ebi.ac.uk/vol1/run/ERR334/ERR3342964/OM032_S20_R2_001.fastq.gz	ERR3342964	PRJEB32794	P3	Athletes	Athlete	Paralympic swimming	Paralympic swimming	Female	N/A	8	4	4511612	4494531	4464500	Time_1			Illumina NextSeq 500 paired end sequencing	NCBI	3342964
ERR3342965	PRJEB32794	SAMEA5665397	OM033a	ftp.sra.ebi.ac.uk/vol1/run/ERR334/ERR3342965/OM033a_S21_R1_001.fastq.gz;ftp.sra.ebi.ac.uk/vol1/run/ERR334/ERR3342965/OM033a_S21_R2_001.fastq.gz	ERR3342965	PRJEB32794	P3	Athletes	Athlete	Running	Running	Female	N/A	8	4	5000000	4985187	4780618	Time_1			Illumina NextSeq 500 paired end sequencing	NCBI	3342965
ERR3342966	PRJEB32794	SAMEA5665398	OM033b	ftp.sra.ebi.ac.uk/vol1/run/ERR334/ERR3342966/OM033b_S66_R1_001.fastq.gz;ftp.sra.ebi.ac.uk/vol1/run/ERR334/ERR3342966/OM033b_S66_R2_001.fastq.gz	ERR3342966	PRJEB32794	P3	Athletes	Athlete	Running	Running	Female	N/A	8	4	5000000	4979486	4872417	Time_1			Illumina NextSeq 500 paired end sequencing	NCBI	3342966
ERR3342967	PRJEB32794	SAMEA5665399	OM033c	ftp.sra.ebi.ac.uk/vol1/run/ERR334/ERR3342967/OM033c_S22_R1_001.fastq.gz;ftp.sra.ebi.ac.uk/vol1/run/ERR334/ERR3342967/OM033c_S22_R2_001.fastq.gz	ERR3342967	PRJEB32794	P3	Athletes	Athlete	Running	Running	Female	N/A	8	4	5000000	4981788	4808065	Time_1			Illumina NextSeq 500 paired end sequencing	NCBI	3342967
ERR3342968	PRJEB32794	SAMEA5665400	OM034	ftp.sra.ebi.ac.uk/vol1/run/ERR334/ERR3342968/OM034_S23_R1_001.fastq.gz;ftp.sra.ebi.ac.uk/vol1/run/ERR334/ERR3342968/OM034_S23_R2_001.fastq.gz	ERR3342968	PRJEB32794	P3	Athletes	Athlete	Paralympic swimming	Paralympic swimming	Female	N/A	8	4	5000000	4982996	4891178	Time_1			Illumina NextSeq 500 paired end sequencing	NCBI	3342968
ERR3342969	PRJEB32794	SAMEA5665401	OM035	ftp.sra.ebi.ac.uk/vol1/run/ERR334/ERR3342969/OM035_S24_R1_001.fastq.gz;ftp.sra.ebi.ac.uk/vol1/run/ERR334/ERR3342969/OM035_S24_R2_001.fastq.gz	ERR3342969	PRJEB32794	P3	Athletes	Athlete	Cycling	Cycling	Female	N/A	8	1	5000000	4979954	4870248	Time_1			Illumina NextSeq 500 paired end sequencing	NCBI	3342969
ERR3342970	PRJEB32794	SAMEA5665402	OM037	ftp.sra.ebi.ac.uk/vol1/run/ERR334/ERR3342970/OM037_S25_R1_001.fastq.gz;ftp.sra.ebi.ac.uk/vol1/run/ERR334/ERR3342970/OM037_S25_R2_001.fastq.gz	ERR3342970	PRJEB32794	P3	Athletes	Athlete	Paralympic cycling (Pilot)	Paralympic cycling (Pilot)	Female	N/A	8	4	4326584	4312552	3899384	Time_1			Illumina NextSeq 500 paired end sequencing	NCBI	3342970
ERR3342971	PRJEB32794	SAMEA5665403	OM040	ftp.sra.ebi.ac.uk/vol1/run/ERR334/ERR3342971/OM040_S26_R1_001.fastq.gz;ftp.sra.ebi.ac.uk/vol1/run/ERR334/ERR3342971/OM040_S26_R2_001.fastq.gz	ERR3342971	PRJEB32794	P3	Athletes	Athlete	Rowing	Rowing	Male	N/A	8	4	3887077	3873552	3697297	Time_1			Illumina NextSeq 500 paired end sequencing	NCBI	3342971
ERR3342972	PRJEB32794	SAMEA5665404	OM046	ftp.sra.ebi.ac.uk/vol1/run/ERR334/ERR3342972/OM046_S65_R1_001.fastq.gz;ftp.sra.ebi.ac.uk/vol1/run/ERR334/ERR3342972/OM046_S65_R2_001.fastq.gz	ERR3342972	PRJEB32794	P3	Athletes	Athlete	Taekwondo	Taekwondo	Male	N/A	2	4	4631999	4609055	4568259	Time_1			Illumina NextSeq 500 paired end sequencing	NCBI	3342972
ERR3342973	PRJEB32794	SAMEA5665405	OM058	ftp.sra.ebi.ac.uk/vol1/run/ERR334/ERR3342973/OM058_S27_R1_001.fastq.gz;ftp.sra.ebi.ac.uk/vol1/run/ERR334/ERR3342973/OM058_S27_R2_001.fastq.gz	ERR3342973	PRJEB32794	P3	Athletes	Athlete	Hockey	Hockey	Male	N/A	3	4	5000000	4976489	4799897	Time_1			Illumina NextSeq 500 paired end sequencing	NCBI	3342973
ERR3342974	PRJEB32794	SAMEA5665406	OM059	ftp.sra.ebi.ac.uk/vol1/run/ERR334/ERR3342974/OM059_S28_R1_001.fastq.gz;ftp.sra.ebi.ac.uk/vol1/run/ERR334/ERR3342974/OM059_S28_R2_001.fastq.gz	ERR3342974	PRJEB32794	P3	Athletes	Athlete	Hockey	Hockey	Male	N/A	8	4	5000000	4985237	4735735	Time_1			Illumina NextSeq 500 paired end sequencing	NCBI	3342974
ERR3342975	PRJEB32794	SAMEA5665407	OM061	ftp.sra.ebi.ac.uk/vol1/run/ERR334/ERR3342975/OM061_S29_R1_001.fastq.gz;ftp.sra.ebi.ac.uk/vol1/run/ERR334/ERR3342975/OM061_S29_R2_001.fastq.gz	ERR3342975	PRJEB32794	P3	Athletes	Athlete	Hockey	Hockey	Male	N/A	8	4	5000000	4985200	4878895	Time_1			Illumina NextSeq 500 paired end sequencing	NCBI	3342975
ERR3342976	PRJEB32794	SAMEA5665408	OM062	ftp.sra.ebi.ac.uk/vol1/run/ERR334/ERR3342976/OM062_S30_R1_001.fastq.gz;ftp.sra.ebi.ac.uk/vol1/run/ERR334/ERR3342976/OM062_S30_R2_001.fastq.gz	ERR3342976	PRJEB32794	P3	Athletes	Athlete	Hockey	Hockey	Male	N/A	7	4	5000000	4981518	4795875	Time_1			Illumina NextSeq 500 paired end sequencing	NCBI	3342976
ERR3342977	PRJEB32794	SAMEA5665409	OM063	ftp.sra.ebi.ac.uk/vol1/run/ERR334/ERR3342977/OM063_S31_R1_001.fastq.gz;ftp.sra.ebi.ac.uk/vol1/run/ERR334/ERR3342977/OM063_S31_R2_001.fastq.gz	ERR3342977	PRJEB32794	P3	Athletes	Athlete	Hockey	Hockey	Male	N/A	8	4	3482868	3471443	3377106	Time_1			Illumina NextSeq 500 paired end sequencing	NCBI	3342977
ERR3342978	PRJEB32794	SAMEA5665410	OM064	ftp.sra.ebi.ac.uk/vol1/run/ERR334/ERR3342978/OM064_S32_R1_001.fastq.gz;ftp.sra.ebi.ac.uk/vol1/run/ERR334/ERR3342978/OM064_S32_R2_001.fastq.gz	ERR3342978	PRJEB32794	P3	Athletes	Athlete	Hockey	Hockey	Male	N/A	2	4	3641224	3630838	3471167	Time_1			Illumina NextSeq 500 paired end sequencing	NCBI	3342978
ERR3342979	PRJEB32794	SAMEA5665411	OM065	ftp.sra.ebi.ac.uk/vol1/run/ERR334/ERR3342979/OM065_S33_R1_001.fastq.gz;ftp.sra.ebi.ac.uk/vol1/run/ERR334/ERR3342979/OM065_S33_R2_001.fastq.gz	ERR3342979	PRJEB32794	P3	Athletes	Athlete	Hockey	Hockey	Male	N/A	8	4	4384854	4367606	4308933	Time_1			Illumina NextSeq 500 paired end sequencing	NCBI	3342979
ERR3342980	PRJEB32794	SAMEA5665412	OM068	ftp.sra.ebi.ac.uk/vol1/run/ERR334/ERR3342980/OM068_S34_R1_001.fastq.gz;ftp.sra.ebi.ac.uk/vol1/run/ERR334/ERR3342980/OM068_S34_R2_001.fastq.gz	ERR3342980	PRJEB32794	P3	Athletes	Athlete	Hockey	Hockey	Male	N/A	2	4	4073392	4061386	3473847	Time_1			Illumina NextSeq 500 paired end sequencing	NCBI	3342980
ERR3342981	PRJEB32794	SAMEA5665413	OM069	ftp.sra.ebi.ac.uk/vol1/run/ERR334/ERR3342981/OM069_S35_R1_001.fastq.gz;ftp.sra.ebi.ac.uk/vol1/run/ERR334/ERR3342981/OM069_S35_R2_001.fastq.gz	ERR3342981	PRJEB32794	P3	Athletes	Athlete	Hockey	Hockey	Male	N/A	3	4	4178958	4166554	4072529	Time_1			Illumina NextSeq 500 paired end sequencing	NCBI	3342981
ERR3342982	PRJEB32794	SAMEA5665414	OM070	ftp.sra.ebi.ac.uk/vol1/run/ERR334/ERR3342982/OM070_S36_R1_001.fastq.gz;ftp.sra.ebi.ac.uk/vol1/run/ERR334/ERR3342982/OM070_S36_R2_001.fastq.gz	ERR3342982	PRJEB32794	P3	Athletes	Athlete	Hockey	Hockey	Male	N/A	8	4	5000000	4985028	4339650	Time_1			Illumina NextSeq 500 paired end sequencing	NCBI	3342982
ERR3342983	PRJEB32794	SAMEA5665415	OM072	ftp.sra.ebi.ac.uk/vol1/run/ERR334/ERR3342983/OM072_S37_R1_001.fastq.gz;ftp.sra.ebi.ac.uk/vol1/run/ERR334/ERR3342983/OM072_S37_R2_001.fastq.gz	ERR3342983	PRJEB32794	P3	Athletes	Athlete	Fencing	Fencing	Male	N/A	8	4	4833666	4819273	4659939	Time_1			Illumina NextSeq 500 paired end sequencing	NCBI	3342983
SRR7208517	PRJNA472785	SAMN09243345	S10_ru2	NA	SRR7208517	PRJNA472785	P4	Athletes	Athlete	Running	Elite -ultra	Female	N/A	3	4	1008897	1004183	964469	Time_1			Illumina HiSeq 2500 paired end sequencing	NCBI	7208517
SRR7208518	PRJNA472785	SAMN09243346	S11_ru2	NA	SRR7208518	PRJNA472785	P4	Athletes	Athlete	Running	Elite -ultra	Female	N/A	3	4	1422917	1417582	1362975	Time_2			Illumina HiSeq 2500 paired end sequencing	NCBI	7208518
SRR7208519	PRJNA472785	SAMN09243347	S12_ru2	NA	SRR7208519	PRJNA472785	P4	Athletes	Athlete	Running	Elite -ultra	Female	N/A	2	4	1624544	1611773	1348024	Time_3			Illumina HiSeq 2500 paired end sequencing	NCBI	7208519
SRR7208520	PRJNA472785	SAMN09243348	S13_ru2	NA	SRR7208520	PRJNA472785	P4	Athletes	Athlete	Running	Elite -ultra	Female	N/A	3	4	336741	334873	332878	Time_4			Illumina HiSeq 2500 paired end sequencing	NCBI	7208520
SRR7208521	PRJNA472785	SAMN09243349	S14_ru2	NA	SRR7208521	PRJNA472785	P4	Athletes	Athlete	Running	Elite -ultra	Female	N/A	1	4	5000000	4973547	4939356	Time_5			Illumina HiSeq 2500 paired end sequencing	NCBI	7208521
SRR7208522	PRJNA472785	SAMN09243350	S15_ru2	NA	SRR7208522	PRJNA472785	P4	Athletes	Moderate Athlete	Running	Everyday -ultra	Male	N/A	8	4	231352	229650	228872	Time_1			Illumina HiSeq 2500 paired end sequencing	NCBI	7208522
SRR7208523	PRJNA472785	SAMN09243351	S16_ru2	NA	SRR7208523	PRJNA472785	P4	Athletes	Moderate Athlete	Running	Everyday -ultra	Male	N/A	8	4	535639	532865	532066	Time_2			Illumina HiSeq 2500 paired end sequencing	NCBI	7208523
SRR7208524	PRJNA472785	SAMN09243352	S17_ru2	NA	SRR7208524	PRJNA472785	P4	Athletes	Moderate Athlete	Running	Everyday -ultra	Male	N/A	8	4	1328051	1323064	1320694	Time_3			Illumina HiSeq 2500 paired end sequencing	NCBI	7208524
SRR7208525	PRJNA472785	SAMN09243353	S18_ru2	NA	SRR7208525	PRJNA472785	P4	Athletes	Moderate Athlete	Running	Everyday -ultra	Male	N/A	8	4	237649	236312	235270	Time_4			Illumina HiSeq 2500 paired end sequencing	NCBI	7208525
SRR7208526	PRJNA472785	SAMN09243354	S19_ru2	NA	SRR7208526	PRJNA472785	P4	Athletes	Moderate Athlete	Running	Everyday -ultra	Male	N/A	8	4	723263	717722	681391	Time_5			Illumina HiSeq 2500 paired end sequencing	NCBI	7208526
SRR7208511	PRJNA472785	SAMN09243355	S20_ru2	NA	SRR7208511	PRJNA472785	P4	Athletes	Moderate Athlete	Running	Everyday -ultra	Male	N/A	8	4	1141306	1135333	1086068	Time_6			Illumina HiSeq 2500 paired end sequencing	NCBI	7208511
SRR7208512	PRJNA472785	SAMN09243356	S21_ru2	NA	SRR7208512	PRJNA472785	P4	Athletes	Moderate Athlete	Running	Everyday -ultra	Male	N/A	8	4	1007289	1000862	970726	Time_7			Illumina HiSeq 2500 paired end sequencing	NCBI	7208512
SRR7208513	PRJNA472785	SAMN09243357	S22_ru2	NA	SRR7208513	PRJNA472785	P4	Athletes	Moderate Athlete	Running	Everyday -ultra	Male	N/A	8	4	1883694	1877195	1828186	Time_8			Illumina HiSeq 2500 paired end sequencing	NCBI	7208513
SRR7208514	PRJNA472785	SAMN09243358	S23_ru2	NA	SRR7208514	PRJNA472785	P4	Athletes	Moderate Athlete	Running	Everyday -ultra	Male	N/A	8	4	1648259	1642247	1603726	Time_9			Illumina HiSeq 2500 paired end sequencing	NCBI	7208514
SRR7208507	PRJNA472785	SAMN09243359	S24_ru2	NA	SRR7208507	PRJNA472785	P4	Athletes	Athlete	Running	Elite -ultra	Male	N/A	3	4	881062	874045	743423	Time_1			Illumina HiSeq 2500 paired end sequencing	NCBI	7208507
SRR7208508	PRJNA472785	SAMN09243360	S25_ru2	NA	SRR7208508	PRJNA472785	P4	Athletes	Athlete	Running	Elite -ultra	Male	N/A	3	4	5000000	4980961	4951210	Time_2			Illumina HiSeq 2500 paired end sequencing	NCBI	7208508
SRR7208509	PRJNA472785	SAMN09243361	S26_ru2	NA	SRR7208509	PRJNA472785	P4	Athletes	Athlete	Running	Elite -ultra	Male	N/A	3	4	100898	97734	97490	Time_3			Illumina HiSeq 2500 paired end sequencing	NCBI	7208509
SRR7208510	PRJNA472785	SAMN09243362	S27_ru2	NA	SRR7208510	PRJNA472785	P4	Athletes	Athlete	Running	Elite -ultra	Male	N/A	3	4	411227	408496	407452	Time_4			Illumina HiSeq 2500 paired end sequencing	NCBI	7208510
SRR7208515	PRJNA472785	SAMN09243363	S28_ru2	NA	SRR7208515	PRJNA472785	P4	Athletes	Athlete	Running	Elite -ultra	Male	N/A	3	4	165359	163891	162984	Time_5			Illumina HiSeq 2500 paired end sequencing	NCBI	7208515
SRR7208516	PRJNA472785	SAMN09243364	S29_ru2	NA	SRR7208516	PRJNA472785	P4	Athletes	Athlete	Running	Elite -ultra	Male	N/A	3	4	4063166	4050468	3946687	Time_6			Illumina HiSeq 2500 paired end sequencing	NCBI	7208516
SRR7208528	PRJNA472785	SAMN09243365	S30_ru2	NA	SRR7208528	PRJNA472785	P4	Athletes	Athlete	Running	Elite -ultra	Male	N/A	3	4	2664258	2655295	2648763	Time_8			Illumina HiSeq 2500 paired end sequencing	NCBI	7208528
SRR7208527	PRJNA472785	SAMN09243366	S31_ru2	NA	SRR7208527	PRJNA472785	P4	Athletes	Athlete	Running	Elite -ultra	Male	N/A	3	4	774471	767258	754416	Time_7			Illumina HiSeq 2500 paired end sequencing	NCBI	7208527
SRR7208530	PRJNA472785	SAMN09243367	S32_ru2	NA	SRR7208530	PRJNA472785	P4	Athletes	Athlete	Running	Elite -ultra	Male	N/A	3	4	3148506	3129275	2971021	Time_10			Illumina HiSeq 2500 paired end sequencing	NCBI	7208530
SRR7208529	PRJNA472785	SAMN09243368	S33_ru2	NA	SRR7208529	PRJNA472785	P4	Athletes	Athlete	Running	Elite -ultra	Male	N/A	3	4	1121327	1113762	1080680	Time_9			Illumina HiSeq 2500 paired end sequencing	NCBI	7208529
SRR7208532	PRJNA472785	SAMN09243369	S34_ru2	NA	SRR7208532	PRJNA472785	P4	Athletes	Athlete	Running	Elite -ultra	Male	N/A	3	4	2284975	2276076	2029204	Time_11			Illumina HiSeq 2500 paired end sequencing	NCBI	7208532
SRR7208531	PRJNA472785	SAMN09243370	S35_ru2	NA	SRR7208531	PRJNA472785	P4	Athletes	Moderate Athlete	Running	Everyday -ultra	Male	N/A	8	4	2655306	2644611	2393861	Time_1			Illumina HiSeq 2500 paired end sequencing	NCBI	7208531
SRR7208534	PRJNA472785	SAMN09243371	S36_ru2	NA	SRR7208534	PRJNA472785	P4	Athletes	Moderate Athlete	Running	Everyday -ultra	Male	N/A	8	4	1343984	1334928	1332620	Time_2			Illumina HiSeq 2500 paired end sequencing	NCBI	7208534
SRR7208533	PRJNA472785	SAMN09243372	S37_ru2	NA	SRR7208533	PRJNA472785	P4	Athletes	Moderate Athlete	Running	Everyday -ultra	Male	N/A	8	4	1186536	1180620	1178655	Time_3			Illumina HiSeq 2500 paired end sequencing	NCBI	7208533
SRR7208536	PRJNA472785	SAMN09243373	S38_ru2	NA	SRR7208536	PRJNA472785	P4	Athletes	Moderate Athlete	Running	Everyday -ultra	Male	N/A	8	4	2869909	2852834	2484064	Time_4			Illumina HiSeq 2500 paired end sequencing	NCBI	7208536
SRR7208535	PRJNA472785	SAMN09243374	S39_ru2	NA	SRR7208535	PRJNA472785	P4	Athletes	Moderate Athlete	Running	Everyday -ultra	Male	N/A	8	4	1447902	1442057	1403182	Time_5			Illumina HiSeq 2500 paired end sequencing	NCBI	7208535
SRR7208539	PRJNA472785	SAMN09243375	S40_ru2	NA	SRR7208539	PRJNA472785	P4	Athletes	Moderate Athlete	Running	Everyday -ultra	Male	N/A	8	4	2185713	2175454	1729964	Time_6			Illumina HiSeq 2500 paired end sequencing	NCBI	7208539
SRR7208540	PRJNA472785	SAMN09243376	S41_ru2	NA	SRR7208540	PRJNA472785	P4	Athletes	Moderate Athlete	Running	Everyday -ultra	Male	N/A	8	4	4429238	4413666	4366627	Time_7			Illumina HiSeq 2500 paired end sequencing	NCBI	7208540
SRR7208537	PRJNA472785	SAMN09243377	S42_ru2	NA	SRR7208537	PRJNA472785	P4	Athletes	Moderate Athlete	Running	Everyday -ultra	Male	N/A	8	4	2349510	2343770	2241447	Time_8			Illumina HiSeq 2500 paired end sequencing	NCBI	7208537
SRR7208538	PRJNA472785	SAMN09243378	S43_ru2	NA	SRR7208538	PRJNA472785	P4	Athletes	Moderate Athlete	Running	Everyday -ultra	Male	N/A	8	4	3686614	3660906	3563746	Time_9			Illumina HiSeq 2500 paired end sequencing	NCBI	7208538
SRR7208543	PRJNA472785	SAMN09243379	S44_ru2	NA	SRR7208543	PRJNA472785	P4	Athletes	Moderate Athlete	Running	Everyday -ultra	Female	N/A	8	1	1098932	1092789	1029943	Time_1			Illumina HiSeq 2500 paired end sequencing	NCBI	7208543
SRR7208544	PRJNA472785	SAMN09243380	S45_ru2	NA	SRR7208544	PRJNA472785	P4	Athletes	Moderate Athlete	Running	Everyday -ultra	Female	N/A	8	4	2763502	2749765	2693747	Time_2			Illumina HiSeq 2500 paired end sequencing	NCBI	7208544
SRR7208541	PRJNA472785	SAMN09243381	S46_ru2	NA	SRR7208541	PRJNA472785	P4	Athletes	Moderate Athlete	Running	Everyday -ultra	Female	N/A	8	4	3064660	3054643	3050455	Time_3			Illumina HiSeq 2500 paired end sequencing	NCBI	7208541
SRR7208542	PRJNA472785	SAMN09243382	S47_ru2	NA	SRR7208542	PRJNA472785	P4	Athletes	Moderate Athlete	Running	Everyday -ultra	Female	N/A	8	4	1746490	1737861	1717706	Time_4			Illumina HiSeq 2500 paired end sequencing	NCBI	7208542
SRR7208545	PRJNA472785	SAMN09243383	S48_ru2	NA	SRR7208545	PRJNA472785	P4	Athletes	Moderate Athlete	Running	Everyday -ultra	Female	N/A	8	4	3013860	2997318	2955205	Time_5			Illumina HiSeq 2500 paired end sequencing	NCBI	7208545
SRR7208546	PRJNA472785	SAMN09243384	S49_ru2	NA	SRR7208546	PRJNA472785	P4	Athletes	Moderate Athlete	Running	Everyday -ultra	Female	N/A	8	4	448460	445634	444563	Time_6			Illumina HiSeq 2500 paired end sequencing	NCBI	7208546
SRR7208554	PRJNA472785	SAMN09243385	S50_ru2	NA	SRR7208554	PRJNA472785	P4	Athletes	Moderate Athlete	Running	Everyday -ultra	Female	N/A	8	4	1353226	1343312	1308628	Time_7			Illumina HiSeq 2500 paired end sequencing	NCBI	7208554
SRR7208553	PRJNA472785	SAMN09243386	S51_ru2	NA	SRR7208553	PRJNA472785	P4	Athletes	Moderate Athlete	Running	Everyday -ultra	Female	N/A	8	1	1446452	1441322	1388295	Time_8			Illumina HiSeq 2500 paired end sequencing	NCBI	7208553
SRR7208552	PRJNA472785	SAMN09243387	S52_ru2	NA	SRR7208552	PRJNA472785	P4	Athletes	Athlete	Rower	Elite	Male	N/A	8	4	711528	707561	686566	Time_1			Illumina HiSeq 2500 paired end sequencing	NCBI	7208552
SRR7208551	PRJNA472785	SAMN09243388	S53_ru2	NA	SRR7208551	PRJNA472785	P4	Athletes	Athlete	Rower	Elite	Male	N/A	8	4	5000000	4988494	4643334	Time_2			Illumina HiSeq 2500 paired end sequencing	NCBI	7208551
SRR7208550	PRJNA472785	SAMN09243389	S54_ru2	NA	SRR7208550	PRJNA472785	P4	Athletes	Athlete	Rower	Elite	Male	N/A	8	4	1161187	1157192	1109502	Time_3			Illumina HiSeq 2500 paired end sequencing	NCBI	7208550
SRR7208549	PRJNA472785	SAMN09243390	S55_ru2	NA	SRR7208549	PRJNA472785	P4	Athletes	Athlete	Rower	Elite	Male	N/A	8	4	5000000	4969676	4831439	Time_4			Illumina HiSeq 2500 paired end sequencing	NCBI	7208549
SRR7208548	PRJNA472785	SAMN09243391	S56_ru2	NA	SRR7208548	PRJNA472785	P4	Controls	Control	Sedentary	Control	Male	N/A	8	4	1230207	1222114	1179775	Time_1			Illumina HiSeq 2500 paired end sequencing	NCBI	7208548
SRR7208547	PRJNA472785	SAMN09243392	S57_ru2	NA	SRR7208547	PRJNA472785	P4	Controls	Control	Sedentary	Control	Male	N/A	8	4	2286753	2274347	2213346	Time_2			Illumina HiSeq 2500 paired end sequencing	NCBI	7208547
SRR7208556	PRJNA472785	SAMN09243393	S58_ru2	NA	SRR7208556	PRJNA472785	P4	Controls	Control	Sedentary	Control	Male	N/A	8	4	3275204	3264135	3169716	Time_3			Illumina HiSeq 2500 paired end sequencing	NCBI	7208556
SRR7208555	PRJNA472785	SAMN09243394	S59_ru2	NA	SRR7208555	PRJNA472785	P4	Controls	Control	Sedentary	Control	Male	N/A	8	4	1965839	1958225	1621092	Time_4			Illumina HiSeq 2500 paired end sequencing	NCBI	7208555
SRR7208470	PRJNA472785	SAMN09243395	S60_ru2	NA	SRR7208470	PRJNA472785	P4	Controls	Control	Sedentary	Control	Male	N/A	8	4	2364327	2352110	2276301	Time_5			Illumina HiSeq 2500 paired end sequencing	NCBI	7208470
SRR7208471	PRJNA472785	SAMN09243396	S61_ru2	NA	SRR7208471	PRJNA472785	P4	Athletes	Athlete	Rower	Elite	Female	N/A	8	4	621114	617278	599511	Time_1			Illumina HiSeq 2500 paired end sequencing	NCBI	7208471
SRR7208472	PRJNA472785	SAMN09243397	S62_ru2	NA	SRR7208472	PRJNA472785	P4	Athletes	Athlete	Rower	Elite	Female	N/A	8	4	15478	12274	12194	Time_2			Illumina HiSeq 2500 paired end sequencing	NCBI	7208472
SRR7208473	PRJNA472785	SAMN09243398	S63_ru2	NA	SRR7208473	PRJNA472785	P4	Athletes	Athlete	Rower	Elite	Female	N/A	8	4	10087	7954	7893	Time_3			Illumina HiSeq 2500 paired end sequencing	NCBI	7208473
SRR7208474	PRJNA472785	SAMN09243399	S64_ru2	NA	SRR7208474	PRJNA472785	P4	Athletes	Athlete	Rower	Elite	Female	N/A	8	3	11317	10175	10051	Time_4			Illumina HiSeq 2500 paired end sequencing	NCBI	7208474
SRR7208475	PRJNA472785	SAMN09243400	S65_ru2	NA	SRR7208475	PRJNA472785	P4	Athletes	Athlete	Rower	Elite	Female	N/A	8	3	11395	8650	8567	Time_5			Illumina HiSeq 2500 paired end sequencing	NCBI	7208475
SRR7208476	PRJNA472785	SAMN09243401	S66_ru2	NA	SRR7208476	PRJNA472785	P4	Athletes	Athlete	Rower	Elite	Female	N/A	8	4	1237990	1233791	864515	Time_1			Illumina HiSeq 2500 paired end sequencing	NCBI	7208476
SRR7208477	PRJNA472785	SAMN09243402	S67_ru2	NA	SRR7208477	PRJNA472785	P4	Athletes	Athlete	Rower	Elite	Female	N/A	8	3	11304	8373	8290	Time_2			Illumina HiSeq 2500 paired end sequencing	NCBI	7208477
SRR7208478	PRJNA472785	SAMN09243403	S68_ru2	NA	SRR7208478	PRJNA472785	P4	Athletes	Athlete	Rower	Elite	Female	N/A	8	4	972147	965247	919398	Time_3			Illumina HiSeq 2500 paired end sequencing	NCBI	7208478
SRR7208479	PRJNA472785	SAMN09243404	S69_ru2	NA	SRR7208479	PRJNA472785	P4	Athletes	Athlete	Rower	Elite	Female	N/A	8	4	5000000	4983083	4575073	Time_4			Illumina HiSeq 2500 paired end sequencing	NCBI	7208479
SRR7208487	PRJNA472785	SAMN09243405	S70_ru2	NA	SRR7208487	PRJNA472785	P4	Athletes	Athlete	Rower	Elite	Female	N/A	8	4	1545005	1539422	1169409	Time_6			Illumina HiSeq 2500 paired end sequencing	NCBI	7208487
SRR7208486	PRJNA472785	SAMN09243406	S71_ru2	NA	SRR7208486	PRJNA472785	P4	Athletes	Athlete	Rower	Elite	Female	N/A	8	4	1506079	1500916	1065493	Time_5			Illumina HiSeq 2500 paired end sequencing	NCBI	7208486
SRR7208489	PRJNA472785	SAMN09243407	S72_ru2	NA	SRR7208489	PRJNA472785	P4	Athletes	Athlete	Rower	Elite	Female	N/A	8	3	30666	23516	23385	Time_7			Illumina HiSeq 2500 paired end sequencing	NCBI	7208489
SRR7208488	PRJNA472785	SAMN09243408	S73_ru2	NA	SRR7208488	PRJNA472785	P4	Athletes	Athlete	Rower	Elite	Male	N/A	8	4	30863	29779	29572	Time_7			Illumina HiSeq 2500 paired end sequencing	NCBI	7208488
SRR7208483	PRJNA472785	SAMN09243409	S74_ru2	NA	SRR7208483	PRJNA472785	P4	Athletes	Athlete	Rower	Elite	Male	N/A	8	4	11009	6958	6902	Time_4			Illumina HiSeq 2500 paired end sequencing	NCBI	7208483
SRR7208482	PRJNA472785	SAMN09243410	S75_ru2	NA	SRR7208482	PRJNA472785	P4	Athletes	Athlete	Rower	Elite	Male	N/A	8	4	5000000	4985271	4343194	Time_3			Illumina HiSeq 2500 paired end sequencing	NCBI	7208482
SRR7208485	PRJNA472785	SAMN09243411	S76_ru2	NA	SRR7208485	PRJNA472785	P4	Athletes	Athlete	Rower	Elite	Male	N/A	8	4	1997767	1988846	1636921	Time_6			Illumina HiSeq 2500 paired end sequencing	NCBI	7208485
SRR7208484	PRJNA472785	SAMN09243412	S77_ru2	NA	SRR7208484	PRJNA472785	P4	Athletes	Athlete	Rower	Elite	Male	N/A	8	4	33069	31384	31063	Time_5			Illumina HiSeq 2500 paired end sequencing	NCBI	7208484
SRR7208481	PRJNA472785	SAMN09243413	S78_ru2	NA	SRR7208481	PRJNA472785	P4	Athletes	Athlete	Rower	Elite	Male	N/A	8	4	2068145	2061874	1994200	Time_2			Illumina HiSeq 2500 paired end sequencing	NCBI	7208481
SRR7208480	PRJNA472785	SAMN09243414	S79_ru2	NA	SRR7208480	PRJNA472785	P4	Athletes	Athlete	Rower	Elite	Male	N/A	8	4	75075	72830	72543	Time_1			Illumina HiSeq 2500 paired end sequencing	NCBI	7208480
SRR7208498	PRJNA472785	SAMN09243415	S80_ru2	NA	SRR7208498	PRJNA472785	P4	Athletes	Athlete	Rower	Elite	Female	N/A	8	4	157801	155502	154628	Time_9			Illumina HiSeq 2500 paired end sequencing	NCBI	7208498
SRR7208499	PRJNA472785	SAMN09243416	S81_ru2	NA	SRR7208499	PRJNA472785	P4	Athletes	Athlete	Rower	Elite	Female	N/A	8	4	2965355	2951905	2571419	Time_10			Illumina HiSeq 2500 paired end sequencing	NCBI	7208499
SRR7208496	PRJNA472785	SAMN09243417	S82_ru2	NA	SRR7208496	PRJNA472785	P4	Athletes	Athlete	Rower	Elite	Female	N/A	8	4	2424407	2416033	2136539	Time_7			Illumina HiSeq 2500 paired end sequencing	NCBI	7208496
SRR7208497	PRJNA472785	SAMN09243418	S83_ru2	NA	SRR7208497	PRJNA472785	P4	Athletes	Athlete	Rower	Elite	Female	N/A	8	4	94075	92726	37541	Time_8			Illumina HiSeq 2500 paired end sequencing	NCBI	7208497
SRR7208494	PRJNA472785	SAMN09243419	S84_ru2	NA	SRR7208494	PRJNA472785	P4	Athletes	Athlete	Rower	Elite	Female	N/A	8	4	1584645	1575991	1369505	Time_5			Illumina HiSeq 2500 paired end sequencing	NCBI	7208494
SRR7208495	PRJNA472785	SAMN09243420	S85_ru2	NA	SRR7208495	PRJNA472785	P4	Athletes	Athlete	Rower	Elite	Female	N/A	8	4	294070	291098	290677	Time_6			Illumina HiSeq 2500 paired end sequencing	NCBI	7208495
SRR7208492	PRJNA472785	SAMN09243421	S86_ru2	NA	SRR7208492	PRJNA472785	P4	Athletes	Athlete	Rower	Elite	Female	N/A	8	4	401758	395892	394694	Time_3			Illumina HiSeq 2500 paired end sequencing	NCBI	7208492
SRR7208493	PRJNA472785	SAMN09243422	S87_ru2	NA	SRR7208493	PRJNA472785	P4	Athletes	Athlete	Rower	Elite	Female	N/A	8	4	564025	560223	457614	Time_4			Illumina HiSeq 2500 paired end sequencing	NCBI	7208493
SRR7208490	PRJNA472785	SAMN09243423	S88_ru2	NA	SRR7208490	PRJNA472785	P4	Athletes	Athlete	Rower	Elite	Female	N/A	8	4	56828	55239	53608	Time_1			Illumina HiSeq 2500 paired end sequencing	NCBI	7208490
SRR7208491	PRJNA472785	SAMN09243424	S89_ru2	NA	SRR7208491	PRJNA472785	P4	Athletes	Athlete	Rower	Elite	Female	N/A	8	4	158024	154542	154043	Time_2			Illumina HiSeq 2500 paired end sequencing	NCBI	7208491
SRR7208503	PRJNA472785	SAMN09243425	S90_ru2	NA	SRR7208503	PRJNA472785	P4	Athletes	Athlete	Rower	Elite	Female	N/A	8	4	10873	8047	8018	Time_4			Illumina HiSeq 2500 paired end sequencing	NCBI	7208503
SRR7208502	PRJNA472785	SAMN09243426	S91_ru2	NA	SRR7208502	PRJNA472785	P4	Athletes	Athlete	Rower	Elite	Female	N/A	8	4	17311	13274	13216	Time_3			Illumina HiSeq 2500 paired end sequencing	NCBI	7208502
SRR7208501	PRJNA472785	SAMN09243427	S92_ru2	NA	SRR7208501	PRJNA472785	P4	Athletes	Athlete	Rower	Elite	Female	N/A	8	4	270972	266986	265471	Time_2			Illumina HiSeq 2500 paired end sequencing	NCBI	7208501
SRR7208500	PRJNA472785	SAMN09243428	S93_ru2	NA	SRR7208500	PRJNA472785	P4	Athletes	Athlete	Rower	Elite	Female	N/A	8	4	489955	481922	480559	Time_1			Illumina HiSeq 2500 paired end sequencing	NCBI	7208500
SRR7208506	PRJNA472785	SAMN09243429	S94_ru2	NA	SRR7208506	PRJNA472785	P4	Athletes	Athlete	Rower	Elite	Female	N/A	8	4	315551	312376	311556	Time_7			Illumina HiSeq 2500 paired end sequencing	NCBI	7208506
SRR7208505	PRJNA472785	SAMN09243430	S95_ru2	NA	SRR7208505	PRJNA472785	P4	Athletes	Athlete	Rower	Elite	Female	N/A	8	4	563091	559791	532774	Time_6			Illumina HiSeq 2500 paired end sequencing	NCBI	7208505
SRR7208504	PRJNA472785	SAMN09243431	S96_ru2	NA	SRR7208504	PRJNA472785	P4	Athletes	Athlete	Rower	Elite	Female	N/A	8	4	5000000	4984923	4819217	Time_5			Illumina HiSeq 2500 paired end sequencing	NCBI	7208504
SRR2992882	PRJNA305507	SAMN04329762	AMP1_J17359_M_ST_T0_B0_0000_Cove_ST_HJ2VLBGXX	NA	SRR2992882	PRJNA305507	P5	Athletes	Athlete	Cyclists	-	Female	Paleo	5	1	5000000	4887208	4876322	Time_1			Illumina MiSeq paired end sequencing	NCBI	2992882
SRR2992883	PRJNA305507	SAMN04329763	AMP1_J17360_M_ST_T0_B0_0000_Norco_ST_HJ2VLBGXX	NA	SRR2992883	PRJNA305507	P5	Athletes	Athlete	Cyclists	-	Male	High complex carbs	1	4	5000000	4926837	4915363	Time_1			Illumina MiSeq paired end sequencing	NCBI	2992883
SRR2992884	PRJNA305507	SAMN04329764	AMP1_J17361_M_ST_T0_B0_0000_SRAM_ST_HJ2VLBGXX	NA	SRR2992884	PRJNA305507	P5	Athletes	Athlete	Cyclists	-	Male	Equal protein	fat	carbs	3	4	5000000	4923130	4907290	Time_1	Illumina MiSeq paired end sequencing	NCBI	2992884
SRR2992885	PRJNA305507	SAMN04329765	AMP1_J17363_M_ST_T0_B0_0000_Saint_ST_HJ2VLBGXX	NA	SRR2992885	PRJNA305507	P5	Athletes	Athlete	Cyclists	-	Female	Equal protein	fat	carbs	1	1	5000000	4913914	4902881	Time_1	Illumina MiSeq paired end sequencing	NCBI	2992885
SRR2992886	PRJNA305507	SAMN04329766	AMP1_J17365_M_ST_T0_B0_0000_Enve_ST_HJ2VLBGXX	NA	SRR2992886	PRJNA305507	P5	Athletes	Athlete	Cyclists	-	Male	Equal protein	fat	carbs	3	4	5000000	4944565	4935964	Time_1	Illumina MiSeq paired end sequencing	NCBI	2992886
SRR2992887	PRJNA305507	SAMN04329767	AMP1_J17366_M_ST_T0_B0_0000_Thomson_ST_HJ2VLBGXX	NA	SRR2992887	PRJNA305507	P5	Athletes	Athlete	Cyclists	-	Female	Gluten-free	3	4	5000000	4912900	4893990	Time_1			Illumina MiSeq paired end sequencing	NCBI	2992887
SRR2992888	PRJNA305507	SAMN04329768	AMP1_J17369_M_ST_T0_B0_0000_Zipp_ST_HJ2VLBGXX	NA	SRR2992888	PRJNA305507	P5	Athletes	Athlete	Cyclists	-	Male	Equal protein	fat	carbs	1	4	5000000	4911267	4894462	Time_1	Illumina MiSeq paired end sequencing	NCBI	2992888
SRR2992889	PRJNA305507	SAMN04329769	AMP1_J17370_M_ST_T0_B0_0000_Easton_ST_HJ2VLBGXX	NA	SRR2992889	PRJNA305507	P5	Athletes	Athlete	Cyclists	-	Male	High complex carbs	1	4	5000000	4934726	4922916	Time_1			Illumina MiSeq paired end sequencing	NCBI	2992889
SRR2992890	PRJNA305507	SAMN04329770	AMP1_J17371_M_ST_T0_B0_0000_Speedplay_ST_HJ2VLBGXX	NA	SRR2992890	PRJNA305507	P5	Athletes	Athlete	Cyclists	-	Male	Equal protein	fat	carbs	2	4	5000000	4861075	4835771	Time_1	Illumina MiSeq paired end sequencing	NCBI	2992890
SRR2992891	PRJNA305507	SAMN04329771	AMP1_J17372_M_ST_T0_B0_0000_Crank_ST_HJ2VLBGXX	NA	SRR2992891	PRJNA305507	P5	Athletes	Athlete	Cyclists	-	Female	Paleo	3	4	5000000	4939296	4929725	Time_1			Illumina MiSeq paired end sequencing	NCBI	2992891
SRR2992892	PRJNA305507	SAMN04329772	AMP1_J17373_M_ST_T0_B0_0000_Renthal_ST_HJ2VLBGXX	NA	SRR2992892	PRJNA305507	P5	Athletes	Athlete	Cyclists	-	Male	Equal protein	fat	carbs	5	1	5000000	4940359	4930615	Time_1	Illumina MiSeq paired end sequencing	NCBI	2992892
SRR2992893	PRJNA305507	SAMN04329773	AMP1_J05081_M_ST_T1_B0_0000_Giant_ST_HJ2VLBGXX	NA	SRR2992893	PRJNA305507	P5	Athletes	Athlete	Cyclists	-	Male	Equal protein	fat	carbs	5	1	5000000	4929696	4919080	Time_1	Illumina MiSeq paired end sequencing	NCBI	2992893
SRR2992894	PRJNA305507	SAMN04329774	AMP1_J05096_M_ST_T1_B0_0000_Juliana_ST_HJ2VLBGXX	NA	SRR2992894	PRJNA305507	P5	Athletes	Athlete	Cyclists	-	Male	Equal protein	fat	carbs	8	4	5000000	4932229	4919821	Time_1	Illumina MiSeq paired end sequencing	NCBI	2992894
SRR2992895	PRJNA305507	SAMN04329775	AMP1_J03914_M_ST_T1_B0_0000_Jamis_ST_HJ2VLBGXX	NA	SRR2992895	PRJNA305507	P5	Athletes	Moderate Athlete	Cyclists	-	Male	Equal protein	fat	carbs	1	1	5000000	4959020	4953910	Time_1	Illumina MiSeq paired end sequencing	NCBI	2992895
SRR2992896	PRJNA305507	SAMN04329776	AMP1_J05017_M_ST_T1_B0_0000_SantaCruz_ST_HJ2VLBGXX	NA	SRR2992896	PRJNA305507	P5	Athletes	Athlete	Cyclists	-	Female	Equal protein	fat	carbs	5	4	5000000	4937537	4915691	Time_1	Illumina MiSeq paired end sequencing	NCBI	2992896
SRR2992897	PRJNA305507	SAMN04329777	AMP1_J05079_M_ST_T1_B0_0000_Commencal_ST_HJ2VLBGXX	NA	SRR2992897	PRJNA305507	P5	Athletes	Athlete	Cyclists	-	Male	Paleo	2	4	5000000	4949157	4941437	Time_1			Illumina MiSeq paired end sequencing	NCBI	2992897
SRR2992898	PRJNA305507	SAMN04329778	AMP1_J05073_M_ST_T1_B0_0000_Huffy_ST_HJ2VLBGXX	NA	SRR2992898	PRJNA305507	P5	Athletes	Moderate Athlete	Cyclists	-	Female	Paleo	2	4	5000000	4946350	4931322	Time_1			Illumina MiSeq paired end sequencing	NCBI	2992898
SRR2992899	PRJNA305507	SAMN04329779	AMP1_J03915_M_ST_T1_B0_0000_Merlin_ST_HJ2VLBGXX	NA	SRR2992899	PRJNA305507	P5	Athletes	Moderate Athlete	Cyclists	-	Male	High complex carbs	7	4	5000000	4923061	4875841	Time_1			Illumina MiSeq paired end sequencing	NCBI	2992899
SRR2992900	PRJNA305507	SAMN04329780	AMP1_J05075_M_ST_T1_B0_0000_Ibis_ST_HJ2VLBGXX	NA	SRR2992900	PRJNA305507	P5	Athletes	Athlete	Cyclists	-	Male	Equal protein	fat	carbs	2	4	5000000	4894407	4878580	Time_1	Illumina MiSeq paired end sequencing	NCBI	2992900
SRR2992901	PRJNA305507	SAMN04329781	AMP1_J07701_W_ST_T0_B0_Breezer_NYGC-0	NA	SRR2992901	PRJNA305507	P5	Athletes	Athlete	Cyclists	-	Female	Equal protein	fat	carbs	7	1	3604825	3335182	3328238	Time_1	Illumina MiSeq paired end sequencing	NCBI	2992901
SRR2992902	PRJNA305507	SAMN04329782	AMP1_J07701_M_ST_T0_B0_Breezer_H5CYYBGXX-1	NA	SRR2992902	PRJNA305507	P5	Athletes	Athlete	Cyclists	-	Female	Equal protein	fat	carbs	7	4	725998	713427	711131	Time_2	Illumina MiSeq paired end sequencing	NCBI	2992902
SRR2992903	PRJNA305507	SAMN04329783	AMP1_J07701_M_ST_T0_B0_Breezer_H5CYYBGXX-2	NA	SRR2992903	PRJNA305507	P5	Athletes	Athlete	Cyclists	-	Female	Equal protein	fat	carbs	7	4	719665	706590	704488	Time_3	Illumina MiSeq paired end sequencing	NCBI	2992903
SRR2992904	PRJNA305507	SAMN04329784	AMP1_J07701_M_ST_T0_B0_Breezer_H5CYYBGXX-3	NA	SRR2992904	PRJNA305507	P5	Athletes	Athlete	Cyclists	-	Female	Equal protein	fat	carbs	7	4	714717	702171	700026	Time_4	Illumina MiSeq paired end sequencing	NCBI	2992904
SRR2992905	PRJNA305507	SAMN04329785	AMP1_J07701_M_ST_T0_B0_Breezer_H5CYYBGXX-4	NA	SRR2992905	PRJNA305507	P5	Athletes	Athlete	Cyclists	-	Female	Equal protein	fat	carbs	7	4	692648	679971	677980	Time_5	Illumina MiSeq paired end sequencing	NCBI	2992905
SRR2992906	PRJNA305507	SAMN04329786	AMP1_J07703_W_ST_T0_B0_Deity_NYGC-0	NA	SRR2992906	PRJNA305507	P5	Athletes	Moderate Athlete	Cyclists	-	Male	Equal protein	fat	carbs	8	4	5000000	4756161	4752707	Time_1	Illumina MiSeq paired end sequencing	NCBI	2992906
SRR2992907	PRJNA305507	SAMN04329787	AMP1_J07703_M_ST_T0_B0_Deity_H5CYYBGXX-1	NA	SRR2992907	PRJNA305507	P5	Athletes	Moderate Athlete	Cyclists	-	Male	Equal protein	fat	carbs	8	4	1620737	1593987	1590826	Time_2	Illumina MiSeq paired end sequencing	NCBI	2992907
SRR2992908	PRJNA305507	SAMN04329788	AMP1_J07703_M_ST_T0_B0_Deity_H5CYYBGXX-2	NA	SRR2992908	PRJNA305507	P5	Athletes	Moderate Athlete	Cyclists	-	Male	Equal protein	fat	carbs	8	4	1609065	1580555	1577798	Time_3	Illumina MiSeq paired end sequencing	NCBI	2992908
SRR2992909	PRJNA305507	SAMN04329789	AMP1_J07703_M_ST_T0_B0_Deity_H5CYYBGXX-3	NA	SRR2992909	PRJNA305507	P5	Athletes	Moderate Athlete	Cyclists	-	Male	Equal protein	fat	carbs	8	4	1606633	1579945	1577103	Time_4	Illumina MiSeq paired end sequencing	NCBI	2992909
SRR2992910	PRJNA305507	SAMN04329790	AMP1_J07703_M_ST_T0_B0_Deity_H5CYYBGXX-4	NA	SRR2992910	PRJNA305507	P5	Athletes	Moderate Athlete	Cyclists	-	Male	Equal protein	fat	carbs	8	4	1560325	1532853	1530263	Time_5	Illumina MiSeq paired end sequencing	NCBI	2992910
SRR2992911	PRJNA305507	SAMN04329791	AMP1_J07684_W_ST_T0_B0_Devinci_NYGC-0	NA	SRR2992911	PRJNA305507	P5	Athletes	Athlete	Cyclists	-	Male	Equal protein	fat	carbs	7	4	3543995	3276633	3272173	Time_1	Illumina MiSeq paired end sequencing	NCBI	2992911
SRR2992912	PRJNA305507	SAMN04329792	AMP1_J07684_M_ST_T0_B0_Devinci_H5CYYBGXX-1	NA	SRR2992912	PRJNA305507	P5	Athletes	Athlete	Cyclists	-	Male	Equal protein	fat	carbs	7	4	1625325	1588809	1585617	Time_2	Illumina MiSeq paired end sequencing	NCBI	2992912
SRR2992913	PRJNA305507	SAMN04329793	AMP1_J07684_M_ST_T0_B0_Devinci_H5CYYBGXX-2	NA	SRR2992913	PRJNA305507	P5	Athletes	Athlete	Cyclists	-	Male	Equal protein	fat	carbs	7	4	1623939	1586454	1583224	Time_3	Illumina MiSeq paired end sequencing	NCBI	2992913
SRR2992914	PRJNA305507	SAMN04329794	AMP1_J07684_M_ST_T0_B0_Devinci_H5CYYBGXX-3	NA	SRR2992914	PRJNA305507	P5	Athletes	Athlete	Cyclists	-	Male	Equal protein	fat	carbs	7	4	1596071	1560369	1557197	Time_4	Illumina MiSeq paired end sequencing	NCBI	2992914
SRR2992915	PRJNA305507	SAMN04329795	AMP1_J07684_M_ST_T0_B0_Devinci_H5CYYBGXX-4	NA	SRR2992915	PRJNA305507	P5	Athletes	Athlete	Cyclists	-	Male	Equal protein	fat	carbs	7	4	1551751	1515242	1512278	Time_5	Illumina MiSeq paired end sequencing	NCBI	2992915
SRR2992916	PRJNA305507	SAMN04329796	AMP1_J07686_W_ST_T0_B0_Intense_NYGC-0	NA	SRR2992916	PRJNA305507	P5	Athletes	Moderate Athlete	Cyclists	-	Female	Vegetarian	5	1	4261608	4077908	4053682	Time_1			Illumina MiSeq paired end sequencing	NCBI	2992916
SRR2992917	PRJNA305507	SAMN04329797	AMP1_J07686_M_ST_T0_B0_Intense_H5CYYBGXX-1	NA	SRR2992917	PRJNA305507	P5	Athletes	Moderate Athlete	Cyclists	-	Female	Vegetarian	5	1	1332666	1311464	1304285	Time_2			Illumina MiSeq paired end sequencing	NCBI	2992917
SRR2992918	PRJNA305507	SAMN04329798	AMP1_J07686_M_ST_T0_B0_Intense_H5CYYBGXX-2	NA	SRR2992918	PRJNA305507	P5	Athletes	Moderate Athlete	Cyclists	-	Female	Vegetarian	5	1	1334221	1311627	1304617	Time_3			Illumina MiSeq paired end sequencing	NCBI	2992918
SRR2992919	PRJNA305507	SAMN04329799	AMP1_J07686_M_ST_T0_B0_Intense_H5CYYBGXX-3	NA	SRR2992919	PRJNA305507	P5	Athletes	Moderate Athlete	Cyclists	-	Female	Vegetarian	5	1	1312265	1290638	1283733	Time_4			Illumina MiSeq paired end sequencing	NCBI	2992919
SRR2992920	PRJNA305507	SAMN04329800	AMP1_J07686_M_ST_T0_B0_Intense_H5CYYBGXX-4	NA	SRR2992920	PRJNA305507	P5	Athletes	Moderate Athlete	Cyclists	-	Female	Vegetarian	5	1	1287986	1266215	1259507	Time_5			Illumina MiSeq paired end sequencing	NCBI	2992920
SRR2992921	PRJNA305507	SAMN04329801	AMP1_J07688_W_ST_T0_B0_Iron_Horse_NYGC-0	NA	SRR2992921	PRJNA305507	P5	Athletes	Moderate Athlete	Cyclists	-	Male	Equal protein	fat	carbs	4	1	5000000	4739439	4735110	Time_1	Illumina MiSeq paired end sequencing	NCBI	2992921
SRR2992922	PRJNA305507	SAMN04329802	AMP1_J07688_M_ST_T0_B0_IronHorse_H5CYYBGXX-1	NA	SRR2992922	PRJNA305507	P5	Athletes	Moderate Athlete	Cyclists	-	Male	Equal protein	fat	carbs	4	1	1759836	1730682	1727960	Time_2	Illumina MiSeq paired end sequencing	NCBI	2992922
SRR2992923	PRJNA305507	SAMN04329803	AMP1_J07688_M_ST_T0_B0_IronHorse_H5CYYBGXX-2	NA	SRR2992923	PRJNA305507	P5	Athletes	Moderate Athlete	Cyclists	-	Male	Equal protein	fat	carbs	4	1	1760332	1730632	1728155	Time_3	Illumina MiSeq paired end sequencing	NCBI	2992923
SRR2992924	PRJNA305507	SAMN04329804	AMP1_J07688_M_ST_T0_B0_IronHorse_H5CYYBGXX-3	NA	SRR2992924	PRJNA305507	P5	Athletes	Moderate Athlete	Cyclists	-	Male	Equal protein	fat	carbs	4	1	1722712	1694440	1692054	Time_4	Illumina MiSeq paired end sequencing	NCBI	2992924
SRR2992925	PRJNA305507	SAMN04329805	AMP1_J07688_M_ST_T0_B0_IronHorse_H5CYYBGXX-4	NA	SRR2992925	PRJNA305507	P5	Athletes	Moderate Athlete	Cyclists	-	Male	Equal protein	fat	carbs	4	1	1690164	1660842	1658660	Time_5	Illumina MiSeq paired end sequencing	NCBI	2992925
SRR2992926	PRJNA305507	SAMN04329806	AMP1_J07692_W_ST_T0_B0_Knolly_NYGC-0	NA	SRR2992926	PRJNA305507	P5	Athletes	Athlete	Cyclists	-	Female	Equal protein	fat	carbs	7	1	3865868	3627205	3595733	Time_1	Illumina MiSeq paired end sequencing	NCBI	2992926
SRR2992927	PRJNA305507	SAMN04329807	AMP1_J07692_M_ST_T0_B0_Knolly_H5CYYBGXX-1	NA	SRR2992927	PRJNA305507	P5	Athletes	Athlete	Cyclists	-	Female	Equal protein	fat	carbs	7	4	852708	839113	832051	Time_2	Illumina MiSeq paired end sequencing	NCBI	2992927
SRR2992928	PRJNA305507	SAMN04329808	AMP1_J07692_M_ST_T0_B0_Knolly_H5CYYBGXX-2	NA	SRR2992928	PRJNA305507	P5	Athletes	Athlete	Cyclists	-	Female	Equal protein	fat	carbs	7	4	848848	834469	827595	Time_3	Illumina MiSeq paired end sequencing	NCBI	2992928
SRR2992929	PRJNA305507	SAMN04329809	AMP1_J07692_M_ST_T0_B0_Knolly_H5CYYBGXX-3	NA	SRR2992929	PRJNA305507	P5	Athletes	Athlete	Cyclists	-	Female	Equal protein	fat	carbs	7	4	833553	820198	813602	Time_4	Illumina MiSeq paired end sequencing	NCBI	2992929
SRR2992930	PRJNA305507	SAMN04329810	AMP1_J07692_M_ST_T0_B0_Knolly_H5CYYBGXX-4	NA	SRR2992930	PRJNA305507	P5	Athletes	Athlete	Cyclists	-	Female	Equal protein	fat	carbs	7	4	810046	796097	789769	Time_5	Illumina MiSeq paired end sequencing	NCBI	2992930
SRR2992931	PRJNA305507	SAMN04329811	AMP1_J07685_W_ST_T0_B0_Mongoose_NYGC-0	NA	SRR2992931	PRJNA305507	P5	Athletes	Athlete	Cyclists	-	Male	Equal protein	fat	carbs	8	4	5000000	4712132	4707660	Time_1	Illumina MiSeq paired end sequencing	NCBI	2992931
SRR2992932	PRJNA305507	SAMN04329812	AMP1_J07685_M_ST_T0_B0_Mongoose_H5CYYBGXX-1	NA	SRR2992932	PRJNA305507	P5	Athletes	Athlete	Cyclists	-	Male	Equal protein	fat	carbs	8	4	1799958	1762948	1759214	Time_2	Illumina MiSeq paired end sequencing	NCBI	2992932
SRR2992933	PRJNA305507	SAMN04329813	AMP1_J07685_M_ST_T0_B0_Mongoose_H5CYYBGXX-2	NA	SRR2992933	PRJNA305507	P5	Athletes	Athlete	Cyclists	-	Male	Equal protein	fat	carbs	8	4	1793556	1755884	1752714	Time_3	Illumina MiSeq paired end sequencing	NCBI	2992933
SRR2992934	PRJNA305507	SAMN04329814	AMP1_J07685_M_ST_T0_B0_Mongoose_H5CYYBGXX-3	NA	SRR2992934	PRJNA305507	P5	Athletes	Athlete	Cyclists	-	Male	Equal protein	fat	carbs	8	4	1766979	1730576	1727151	Time_4	Illumina MiSeq paired end sequencing	NCBI	2992934
SRR2992935	PRJNA305507	SAMN04329815	AMP1_J07685_M_ST_T0_B0_Mongoose_H5CYYBGXX-4	NA	SRR2992935	PRJNA305507	P5	Athletes	Athlete	Cyclists	-	Male	Equal protein	fat	carbs	8	4	1727468	1690641	1687567	Time_5	Illumina MiSeq paired end sequencing	NCBI	2992935
SRR2992936	PRJNA305507	SAMN04329816	AMP1_J07693_W_ST_T0_B0_Niner_NYGC-0	NA	SRR2992936	PRJNA305507	P5	Athletes	Moderate Athlete	Cyclists	-	Female	Paleo	4	1	4162188	3879846	3866805	Time_1			Illumina MiSeq paired end sequencing	NCBI	2992936
SRR2992937	PRJNA305507	SAMN04329817	AMP1_J07693_M_ST_T0_B0_Niner_H5CYYBGXX-1	NA	SRR2992937	PRJNA305507	P5	Athletes	Moderate Athlete	Cyclists	-	Female	Paleo	4	1	1493348	1470615	1465542	Time_2			Illumina MiSeq paired end sequencing	NCBI	2992937
SRR2992938	PRJNA305507	SAMN04329818	AMP1_J07693_M_ST_T0_B0_Niner_H5CYYBGXX-2	NA	SRR2992938	PRJNA305507	P5	Athletes	Moderate Athlete	Cyclists	-	Female	Paleo	4	1	1480209	1456417	1451698	Time_3			Illumina MiSeq paired end sequencing	NCBI	2992938
SRR2992939	PRJNA305507	SAMN04329819	AMP1_J07693_M_ST_T0_B0_Niner_H5CYYBGXX-3	NA	SRR2992939	PRJNA305507	P5	Athletes	Moderate Athlete	Cyclists	-	Female	Paleo	4	1	1467983	1445173	1440411	Time_4			Illumina MiSeq paired end sequencing	NCBI	2992939
SRR2992940	PRJNA305507	SAMN04329820	AMP1_J07693_M_ST_T0_B0_Niner_H5CYYBGXX-4	NA	SRR2992940	PRJNA305507	P5	Athletes	Moderate Athlete	Cyclists	-	Female	Paleo	4	1	1422853	1400146	1395794	Time_5			Illumina MiSeq paired end sequencing	NCBI	2992940
SRR2992941	PRJNA305507	SAMN04329821	AMP1_J07697_W_ST_T0_B0_Pinarello_NYGC-0	NA	SRR2992941	PRJNA305507	P5	Athletes	Moderate Athlete	Cyclists	-	Male	Equal protein	fat	carbs	1	1	5000000	4774355	4770197	Time_1	Illumina MiSeq paired end sequencing	NCBI	2992941
SRR2992942	PRJNA305507	SAMN04329822	AMP1_J07697_M_ST_T0_B0_Pinarello_H5CYYBGXX-1	NA	SRR2992942	PRJNA305507	P5	Athletes	Moderate Athlete	Cyclists	-	Male	Equal protein	fat	carbs	1	1	1670136	1642945	1640059	Time_2	Illumina MiSeq paired end sequencing	NCBI	2992942
SRR2992943	PRJNA305507	SAMN04329823	AMP1_J07697_M_ST_T0_B0_Pinarello_H5CYYBGXX-2	NA	SRR2992943	PRJNA305507	P5	Athletes	Moderate Athlete	Cyclists	-	Male	Equal protein	fat	carbs	1	1	1653417	1624121	1621555	Time_3	Illumina MiSeq paired end sequencing	NCBI	2992943
SRR2992944	PRJNA305507	SAMN04329824	AMP1_J07697_M_ST_T0_B0_Pinarello_H5CYYBGXX-3	NA	SRR2992944	PRJNA305507	P5	Athletes	Moderate Athlete	Cyclists	-	Male	Equal protein	fat	carbs	1	1	1640073	1612752	1610091	Time_4	Illumina MiSeq paired end sequencing	NCBI	2992944
SRR2992945	PRJNA305507	SAMN04329825	AMP1_J07697_M_ST_T0_B0_Pinarello_H5CYYBGXX-4	NA	SRR2992945	PRJNA305507	P5	Athletes	Moderate Athlete	Cyclists	-	Male	Equal protein	fat	carbs	1	1	1598556	1570120	1567614	Time_5	Illumina MiSeq paired end sequencing	NCBI	2992945
SRR2992946	PRJNA305507	SAMN04329826	AMP1_J07696_W_ST_T0_B0_Pivot_NYGC-0	NA	SRR2992946	PRJNA305507	P5	Athletes	Moderate Athlete	Cyclists	-	Male	Equal protein	fat	carbs	5	1	5000000	4749901	4744488	Time_1	Illumina MiSeq paired end sequencing	NCBI	2992946
SRR2992947	PRJNA305507	SAMN04329827	AMP1_J07696_M_ST_T0_B0_Pivot_H5CYYBGXX-1	NA	SRR2992947	PRJNA305507	P5	Athletes	Moderate Athlete	Cyclists	-	Male	Equal protein	fat	carbs	5	1	1301286	1281130	1278863	Time_2	Illumina MiSeq paired end sequencing	NCBI	2992947
SRR2992948	PRJNA305507	SAMN04329828	AMP1_J07696_M_ST_T0_B0_Pivot_H5CYYBGXX-2	NA	SRR2992948	PRJNA305507	P5	Athletes	Moderate Athlete	Cyclists	-	Male	Equal protein	fat	carbs	5	1	1301688	1280200	1278065	Time_3	Illumina MiSeq paired end sequencing	NCBI	2992948
SRR2992949	PRJNA305507	SAMN04329829	AMP1_J07696_M_ST_T0_B0_Pivot_H5CYYBGXX-3	NA	SRR2992949	PRJNA305507	P5	Athletes	Moderate Athlete	Cyclists	-	Male	Equal protein	fat	carbs	5	1	1268459	1248433	1246443	Time_4	Illumina MiSeq paired end sequencing	NCBI	2992949
SRR2992950	PRJNA305507	SAMN04329830	AMP1_J07696_M_ST_T0_B0_Pivot_H5CYYBGXX-4	NA	SRR2992950	PRJNA305507	P5	Athletes	Moderate Athlete	Cyclists	-	Male	Equal protein	fat	carbs	5	1	1249745	1228748	1226687	Time_5	Illumina MiSeq paired end sequencing	NCBI	2992950
SRR2992951	PRJNA305507	SAMN04329831	AMP1_J07698_W_ST_T0_B0_Schwinn_NYGC-0	NA	SRR2992951	PRJNA305507	P5	Athletes	Moderate Athlete	Cyclists	-	Male	Paleo	4	1	4875752	4659200	4654222	Time_1			Illumina MiSeq paired end sequencing	NCBI	2992951
SRR2992952	PRJNA305507	SAMN04329832	AMP1_J07698_M_ST_T0_B0_Schwinn_H5CYYBGXX-1	NA	SRR2992952	PRJNA305507	P5	Athletes	Moderate Athlete	Cyclists	-	Male	Paleo	4	1	1814611	1790961	1787901	Time_2			Illumina MiSeq paired end sequencing	NCBI	2992952
SRR2992953	PRJNA305507	SAMN04329833	AMP1_J07698_M_ST_T0_B0_Schwinn_H5CYYBGXX-2	NA	SRR2992953	PRJNA305507	P5	Athletes	Moderate Athlete	Cyclists	-	Male	Paleo	4	1	1795252	1769700	1767103	Time_3			Illumina MiSeq paired end sequencing	NCBI	2992953
SRR2992954	PRJNA305507	SAMN04329834	AMP1_J07698_M_ST_T0_B0_Schwinn_H5CYYBGXX-3	NA	SRR2992954	PRJNA305507	P5	Athletes	Moderate Athlete	Cyclists	-	Male	Paleo	4	1	1792012	1768447	1765759	Time_4			Illumina MiSeq paired end sequencing	NCBI	2992954
SRR2992955	PRJNA305507	SAMN04329835	AMP1_J07698_M_ST_T0_B0_Schwinn_H5CYYBGXX-4	NA	SRR2992955	PRJNA305507	P5	Athletes	Moderate Athlete	Cyclists	-	Male	Paleo	4	1	1744864	1719825	1717410	Time_5			Illumina MiSeq paired end sequencing	NCBI	2992955
SRR2992956	PRJNA305507	SAMN04329836	AMP1_J07687_W_ST_T0_B0_Scott_NYGC-0	NA	SRR2992956	PRJNA305507	P5	Athletes	Athlete	Cyclists	-	Male	Equal protein	fat	carbs	4	2	4930129	4697503	4691369	Time_1	Illumina MiSeq paired end sequencing	NCBI	2992956
SRR2992957	PRJNA305507	SAMN04329837	AMP1_J07687_M_ST_T0_B0_Scott_H5CYYBGXX-1	NA	SRR2992957	PRJNA305507	P5	Athletes	Athlete	Cyclists	-	Male	Equal protein	fat	carbs	4	2	1019982	1004759	1002911	Time_2	Illumina MiSeq paired end sequencing	NCBI	2992957
SRR2992958	PRJNA305507	SAMN04329838	AMP1_J07687_M_ST_T0_B0_Scott_H5CYYBGXX-2	NA	SRR2992958	PRJNA305507	P5	Athletes	Athlete	Cyclists	-	Male	Equal protein	fat	carbs	4	2	1019601	1003554	1001956	Time_3	Illumina MiSeq paired end sequencing	NCBI	2992958
SRR2992959	PRJNA305507	SAMN04329839	AMP1_J07687_M_ST_T0_B0_Scott_H5CYYBGXX-3	NA	SRR2992959	PRJNA305507	P5	Athletes	Athlete	Cyclists	-	Male	Equal protein	fat	carbs	4	2	1003014	987674	985927	Time_4	Illumina MiSeq paired end sequencing	NCBI	2992959
SRR2992960	PRJNA305507	SAMN04329840	AMP1_J07687_M_ST_T0_B0_Scott_H5CYYBGXX-4	NA	SRR2992960	PRJNA305507	P5	Athletes	Athlete	Cyclists	-	Male	Equal protein	fat	carbs	4	2	983880	968106	966599	Time_5	Illumina MiSeq paired end sequencing	NCBI	2992960
SRR2992961	PRJNA305507	SAMN04329841	AMP1_J07695_W_ST_T0_B0_Trek_NYGC-0	NA	SRR2992961	PRJNA305507	P5	Athletes	Moderate Athlete	Cyclists	-	Male	Equal protein	fat	carbs	1	1	5000000	4721448	4717744	Time_1	Illumina MiSeq paired end sequencing	NCBI	2992961
SRR2992962	PRJNA305507	SAMN04329842	AMP1_J07695_M_ST_T0_B0_Trek_H5CYYBGXX-1	NA	SRR2992962	PRJNA305507	P5	Athletes	Moderate Athlete	Cyclists	-	Male	Equal protein	fat	carbs	1	1	2299614	2261450	2258518	Time_2	Illumina MiSeq paired end sequencing	NCBI	2992962
SRR2992963	PRJNA305507	SAMN04329843	AMP1_J07695_M_ST_T0_B0_Trek_H5CYYBGXX-2	NA	SRR2992963	PRJNA305507	P5	Athletes	Moderate Athlete	Cyclists	-	Male	Equal protein	fat	carbs	1	1	2288797	2248504	2245942	Time_3	Illumina MiSeq paired end sequencing	NCBI	2992963
SRR2992964	PRJNA305507	SAMN04329844	AMP1_J07695_M_ST_T0_B0_Trek_H5CYYBGXX-3	NA	SRR2992964	PRJNA305507	P5	Athletes	Moderate Athlete	Cyclists	-	Male	Equal protein	fat	carbs	1	1	2249016	2210237	2207492	Time_4	Illumina MiSeq paired end sequencing	NCBI	2992964
SRR2992965	PRJNA305507	SAMN04329845	AMP1_J07695_M_ST_T0_B0_Trek_H5CYYBGXX-4	NA	SRR2992965	PRJNA305507	P5	Athletes	Moderate Athlete	Cyclists	-	Male	Equal protein	fat	carbs	1	1	2202001	2162019	2159687	Time_5	Illumina MiSeq paired end sequencing	NCBI	2992965
SRR2992966	PRJNA305507	SAMN04329846	AMP1_J07699_W_ST_T0_B0_Yeti_NYGC-0	NA	SRR2992966	PRJNA305507	P5	Athletes	Athlete	Cyclists	-	Female	Gluten-free	3	1	5000000	4808710	4804350	Time_1			Illumina MiSeq paired end sequencing	NCBI	2992966
SRR2992967	PRJNA305507	SAMN04329847	AMP1_J07699_M_ST_T0_B0_Yeti_H5CYYBGXX-1	NA	SRR2992967	PRJNA305507	P5	Athletes	Athlete	Cyclists	-	Female	Gluten-free	3	4	2086667	2061916	2058835	Time_2			Illumina MiSeq paired end sequencing	NCBI	2992967
SRR2992968	PRJNA305507	SAMN04329848	AMP1_J07699_M_ST_T0_B0_Yeti_H5CYYBGXX-2	NA	SRR2992968	PRJNA305507	P5	Athletes	Athlete	Cyclists	-	Female	Gluten-free	3	4	2056994	2030103	2027240	Time_3			Illumina MiSeq paired end sequencing	NCBI	2992968
SRR2992969	PRJNA305507	SAMN04329849	AMP1_J07699_M_ST_T0_B0_Yeti_H5CYYBGXX-3	NA	SRR2992969	PRJNA305507	P5	Athletes	Athlete	Cyclists	-	Female	Gluten-free	3	4	2082008	2057181	2054348	Time_4			Illumina MiSeq paired end sequencing	NCBI	2992969
SRR2992970	PRJNA305507	SAMN04329850	AMP1_J07699_M_ST_T0_B0_Yeti_H5CYYBGXX-4	NA	SRR2992970	PRJNA305507	P5	Athletes	Athlete	Cyclists	-	Female	Gluten-free	3	4	2013442	1987185	1984531	Time_5			Illumina MiSeq paired end sequencing	NCBI	2992970
S117-2_GGAGCTAC-TCTCTCCG	PRJEB20054	SAMEA1062333	S117_ProteinTP2	ftp.sra.ebi.ac.uk/vol1/run/ERR250/ERR2503354/S117-2_GGAGCTAC-TCTCTCCG_R1.fastq.gz;ftp.sra.ebi.ac.uk/vol1/run/ERR250/ERR2503354/S117-2_GGAGCTAC-TCTCTCCG_R2.fastq.gz	S117-2_GGAGCTAC-TCTCTCCG_R2.fastq.gz	PRJEB20054	P6	Controls	Control	Sedentary	-	Female	N/A	4	1	5000000	1172154	1171608	Time_1	sterile containers and, when not immediately transported for DNA extraction, were held at 4Â°C for no more than 12Â h.	Â QIAmp DNA stool minikit (Qiagen, Crawley, West Sussex, United Kingdom)	Illumina HiSeq 2500 paired end sequencing	NCBI	S117-2_GGAGCTAC-TCTCTCCG
1004_2_S1	PRJEB46398	NA	NA	NA	1004	NA	p7	Athletes	Moderate Athlete	Running	NA	Male	NA	NA	NA	NA	NA	NA	NA	NA	NA	Illumina NextSeq 500 paired end sequencing	Newly sequenced	1004_2_S1
1004_3_S43	PRJEB46398	NA	NA	NA	1004	NA	p7	Athletes	Moderate Athlete	Running	NA	Male	NA	NA	NA	NA	NA	NA	NA	NA	NA	Illumina NextSeq 500 paired end sequencing	Newly sequenced	1004_3_S43
1004_4_S34	PRJEB46398	NA	NA	NA	1004	NA	p7	Athletes	Moderate Athlete	Running	NA	Male	NA	NA	NA	NA	NA	NA	NA	NA	NA	Illumina NextSeq 500 paired end sequencing	Newly sequenced	1004_4_S34
1004_5_S36	PRJEB46398	NA	NA	NA	1004	NA	p7	Athletes	Moderate Athlete	Running	NA	Male	NA	NA	NA	NA	NA	NA	NA	NA	NA	Illumina NextSeq 500 paired end sequencing	Newly sequenced	1004_5_S36
1004_3_S43	PRJEB46398	NA	NA	NA	1004	NA	p7	Athletes	Moderate Athlete	Running	NA	Male	NA	NA	NA	NA	NA	NA	NA	NA	NA	Illumina NextSeq 500 paired end sequencing	Newly sequenced	1004_3_S43
1004_4_S34	PRJEB46398	NA	NA	NA	1004	NA	p7	Athletes	Moderate Athlete	Running	NA	Male	NA	NA	NA	NA	NA	NA	NA	NA	NA	Illumina NextSeq 500 paired end sequencing	Newly sequenced	1004_4_S34
1004_2_S1	PRJEB46398	NA	NA	NA	1004	NA	p7	Athletes	Moderate Athlete	Running	NA	Male	NA	NA	NA	NA	NA	NA	NA	NA	NA	Illumina NextSeq 500 paired end sequencing	Newly sequenced	1004_2_S1
1004_5_S36	PRJEB46398	NA	NA	NA	1004	NA	p7	Athletes	Moderate Athlete	Running	NA	Male	NA	NA	NA	NA	NA	NA	NA	NA	NA	Illumina NextSeq 500 paired end sequencing	Newly sequenced	1004_5_S36
1005_3_S2	PRJEB46398	NA	NA	NA	1005	NA	p7	Athletes	Moderate Athlete	Running	NA	Male	NA	NA	NA	NA	NA	NA	NA	NA	NA	Illumina NextSeq 500 paired end sequencing	Newly sequenced	1005_3_S2
1005_2_S1	PRJEB46398	NA	NA	NA	1005	NA	p7	Athletes	Moderate Athlete	Running	NA	Male	NA	NA	NA	NA	NA	NA	NA	NA	NA	Illumina NextSeq 500 paired end sequencing	Newly sequenced	1005_2_S1
1005_2_S1	PRJEB46398	NA	NA	NA	1005	NA	p7	Athletes	Moderate Athlete	Running	NA	Male	NA	NA	NA	NA	NA	NA	NA	NA	NA	Illumina NextSeq 500 paired end sequencing	Newly sequenced	1005_2_S1
1005_5_S43	PRJEB46398	NA	NA	NA	1005	NA	p7	Athletes	Moderate Athlete	Running	NA	Male	NA	NA	NA	NA	NA	NA	NA	NA	NA	Illumina NextSeq 500 paired end sequencing	Newly sequenced	1005_5_S43
1005_5_S43	PRJEB46398	NA	NA	NA	1005	NA	p7	Athletes	Moderate Athlete	Running	NA	Male	NA	NA	NA	NA	NA	NA	NA	NA	NA	Illumina NextSeq 500 paired end sequencing	Newly sequenced	1005_5_S43
1005_3_S2	PRJEB46398	NA	NA	NA	1005	NA	p7	Athletes	Moderate Athlete	Running	NA	Male	NA	NA	NA	NA	NA	NA	NA	NA	NA	Illumina NextSeq 500 paired end sequencing	Newly sequenced	1005_3_S2
1005_4_S44	PRJEB46398	NA	NA	NA	1005	NA	p7	Athletes	Moderate Athlete	Running	NA	Male	NA	NA	NA	NA	NA	NA	NA	NA	NA	Illumina NextSeq 500 paired end sequencing	Newly sequenced	1005_4_S44
1005_4_S44	PRJEB46398	NA	NA	NA	1005	NA	p7	Athletes	Moderate Athlete	Running	NA	Male	NA	NA	NA	NA	NA	NA	NA	NA	NA	Illumina NextSeq 500 paired end sequencing	Newly sequenced	1005_4_S44
1010_3_S2	PRJEB46398	NA	NA	NA	1010	NA	p7	Athletes	Moderate Athlete	Running	NA	Female	NA	NA	NA	NA	NA	NA	NA	NA	NA	Illumina NextSeq 500 paired end sequencing	Newly sequenced	1010_3_S2
1010_2_S35	PRJEB46398	NA	NA	NA	1010	NA	p7	Athletes	Moderate Athlete	Running	NA	Female	NA	NA	NA	NA	NA	NA	NA	NA	NA	Illumina NextSeq 500 paired end sequencing	Newly sequenced	1010_2_S35
1010_2_S35	PRJEB46398	NA	NA	NA	1010	NA	p7	Athletes	Moderate Athlete	Running	NA	Female	NA	NA	NA	NA	NA	NA	NA	NA	NA	Illumina NextSeq 500 paired end sequencing	Newly sequenced	1010_2_S35
1010_3_S2	PRJEB46398	NA	NA	NA	1010	NA	p7	Athletes	Moderate Athlete	Running	NA	Female	NA	NA	NA	NA	NA	NA	NA	NA	NA	Illumina NextSeq 500 paired end sequencing	Newly sequenced	1010_3_S2
1010_5_S45	PRJEB46398	NA	NA	NA	1010	NA	p7	Athletes	Moderate Athlete	Running	NA	Female	NA	NA	NA	NA	NA	NA	NA	NA	NA	Illumina NextSeq 500 paired end sequencing	Newly sequenced	1010_5_S45
1010_4_S3	PRJEB46398	NA	NA	NA	1010	NA	p7	Athletes	Moderate Athlete	Running	NA	Female	NA	NA	NA	NA	NA	NA	NA	NA	NA	Illumina NextSeq 500 paired end sequencing	Newly sequenced	1010_4_S3
1010_4_S3	PRJEB46398	NA	NA	NA	1010	NA	p7	Athletes	Moderate Athlete	Running	NA	Female	NA	NA	NA	NA	NA	NA	NA	NA	NA	Illumina NextSeq 500 paired end sequencing	Newly sequenced	1010_4_S3
1010_5_S45	PRJEB46398	NA	NA	NA	1010	NA	p7	Athletes	Moderate Athlete	Running	NA	Female	NA	NA	NA	NA	NA	NA	NA	NA	NA	Illumina NextSeq 500 paired end sequencing	Newly sequenced	1010_5_S45
1011_3_S51	PRJEB46398	NA	NA	NA	1011	NA	p7	Athletes	Moderate Athlete	Running	NA	Male	NA	NA	NA	NA	NA	NA	NA	NA	NA	Illumina NextSeq 500 paired end sequencing	Newly sequenced	1011_3_S51
1011_4_S16	PRJEB46398	NA	NA	NA	1011	NA	p7	Athletes	Moderate Athlete	Running	NA	Male	NA	NA	NA	NA	NA	NA	NA	NA	NA	Illumina NextSeq 500 paired end sequencing	Newly sequenced	1011_4_S16
1011_4_S16	PRJEB46398	NA	NA	NA	1011	NA	p7	Athletes	Moderate Athlete	Running	NA	Male	NA	NA	NA	NA	NA	NA	NA	NA	NA	Illumina NextSeq 500 paired end sequencing	Newly sequenced	1011_4_S16
1011_5_S4	PRJEB46398	NA	NA	NA	1011	NA	p7	Athletes	Moderate Athlete	Running	NA	Male	NA	NA	NA	NA	NA	NA	NA	NA	NA	Illumina NextSeq 500 paired end sequencing	Newly sequenced	1011_5_S4
1011_5_S4	PRJEB46398	NA	NA	NA	1011	NA	p7	Athletes	Moderate Athlete	Running	NA	Male	NA	NA	NA	NA	NA	NA	NA	NA	NA	Illumina NextSeq 500 paired end sequencing	Newly sequenced	1011_5_S4
1011_2_S46	PRJEB46398	NA	NA	NA	1011	NA	p7	Athletes	Moderate Athlete	Running	NA	Male	NA	NA	NA	NA	NA	NA	NA	NA	NA	Illumina NextSeq 500 paired end sequencing	Newly sequenced	1011_2_S46
1011_2_S46	PRJEB46398	NA	NA	NA	1011	NA	p7	Athletes	Moderate Athlete	Running	NA	Male	NA	NA	NA	NA	NA	NA	NA	NA	NA	Illumina NextSeq 500 paired end sequencing	Newly sequenced	1011_2_S46
1011_3_S51	PRJEB46398	NA	NA	NA	1011	NA	p7	Athletes	Moderate Athlete	Running	NA	Male	NA	NA	NA	NA	NA	NA	NA	NA	NA	Illumina NextSeq 500 paired end sequencing	Newly sequenced	1011_3_S51
1019_2_S5	PRJEB46398	NA	NA	NA	1019	NA	p7	Athletes	Moderate Athlete	Running	NA	Female	NA	NA	NA	NA	NA	NA	NA	NA	NA	Illumina NextSeq 500 paired end sequencing	Newly sequenced	1019_2_S5
1019_4_S37	PRJEB46398	NA	NA	NA	1019	NA	p7	Athletes	Moderate Athlete	Running	NA	Female	NA	NA	NA	NA	NA	NA	NA	NA	NA	Illumina NextSeq 500 paired end sequencing	Newly sequenced	1019_4_S37
1019_2_S5	PRJEB46398	NA	NA	NA	1019	NA	p7	Athletes	Moderate Athlete	Running	NA	Female	NA	NA	NA	NA	NA	NA	NA	NA	NA	Illumina NextSeq 500 paired end sequencing	Newly sequenced	1019_2_S5
1019_3_S71	PRJEB46398	NA	NA	NA	1019	NA	p7	Athletes	Moderate Athlete	Running	NA	Female	NA	NA	NA	NA	NA	NA	NA	NA	NA	Illumina NextSeq 500 paired end sequencing	Newly sequenced	1019_3_S71
1019_3_S71	PRJEB46398	NA	NA	NA	1019	NA	p7	Athletes	Moderate Athlete	Running	NA	Female	NA	NA	NA	NA	NA	NA	NA	NA	NA	Illumina NextSeq 500 paired end sequencing	Newly sequenced	1019_3_S71
1019_5_S18	PRJEB46398	NA	NA	NA	1019	NA	p7	Athletes	Moderate Athlete	Running	NA	Female	NA	NA	NA	NA	NA	NA	NA	NA	NA	Illumina NextSeq 500 paired end sequencing	Newly sequenced	1019_5_S18
1019_4_S37	PRJEB46398	NA	NA	NA	1019	NA	p7	Athletes	Moderate Athlete	Running	NA	Female	NA	NA	NA	NA	NA	NA	NA	NA	NA	Illumina NextSeq 500 paired end sequencing	Newly sequenced	1019_4_S37
1019_5_S18	PRJEB46398	NA	NA	NA	1019	NA	p7	Athletes	Moderate Athlete	Running	NA	Female	NA	NA	NA	NA	NA	NA	NA	NA	NA	Illumina NextSeq 500 paired end sequencing	Newly sequenced	1019_5_S18
1021_2_S3	PRJEB46398	NA	NA	NA	1021	NA	p7	Athletes	Moderate Athlete	Running	NA	Male	NA	NA	NA	NA	NA	NA	NA	NA	NA	Illumina NextSeq 500 paired end sequencing	Newly sequenced	1021_2_S3
1021_3_S6	PRJEB46398	NA	NA	NA	1021	NA	p7	Athletes	Moderate Athlete	Running	NA	Male	NA	NA	NA	NA	NA	NA	NA	NA	NA	Illumina NextSeq 500 paired end sequencing	Newly sequenced	1021_3_S6
1021_4_S47	PRJEB46398	NA	NA	NA	1021	NA	p7	Athletes	Moderate Athlete	Running	NA	Male	NA	NA	NA	NA	NA	NA	NA	NA	NA	Illumina NextSeq 500 paired end sequencing	Newly sequenced	1021_4_S47
1021_5_S38	PRJEB46398	NA	NA	NA	1021	NA	p7	Athletes	Moderate Athlete	Running	NA	Male	NA	NA	NA	NA	NA	NA	NA	NA	NA	Illumina NextSeq 500 paired end sequencing	Newly sequenced	1021_5_S38
1021_3_S6	PRJEB46398	NA	NA	NA	1021	NA	p7	Athletes	Moderate Athlete	Running	NA	Male	NA	NA	NA	NA	NA	NA	NA	NA	NA	Illumina NextSeq 500 paired end sequencing	Newly sequenced	1021_3_S6
1021_4_S47	PRJEB46398	NA	NA	NA	1021	NA	p7	Athletes	Moderate Athlete	Running	NA	Male	NA	NA	NA	NA	NA	NA	NA	NA	NA	Illumina NextSeq 500 paired end sequencing	Newly sequenced	1021_4_S47
1021_2_S3	PRJEB46398	NA	NA	NA	1021	NA	p7	Athletes	Moderate Athlete	Running	NA	Male	NA	NA	NA	NA	NA	NA	NA	NA	NA	Illumina NextSeq 500 paired end sequencing	Newly sequenced	1021_2_S3
1021_5_S38	PRJEB46398	NA	NA	NA	1021	NA	p7	Athletes	Moderate Athlete	Running	NA	Male	NA	NA	NA	NA	NA	NA	NA	NA	NA	Illumina NextSeq 500 paired end sequencing	Newly sequenced	1021_5_S38
1026_3_S4	PRJEB46398	NA	NA	NA	1026	NA	p7	Athletes	Moderate Athlete	Running	NA	Female	NA	NA	NA	NA	NA	NA	NA	NA	NA	Illumina NextSeq 500 paired end sequencing	Newly sequenced	1026_3_S4
1026_2_S39	PRJEB46398	NA	NA	NA	1026	NA	p7	Athletes	Moderate Athlete	Running	NA	Female	NA	NA	NA	NA	NA	NA	NA	NA	NA	Illumina NextSeq 500 paired end sequencing	Newly sequenced	1026_2_S39
1026_2_S39	PRJEB46398	NA	NA	NA	1026	NA	p7	Athletes	Moderate Athlete	Running	NA	Female	NA	NA	NA	NA	NA	NA	NA	NA	NA	Illumina NextSeq 500 paired end sequencing	Newly sequenced	1026_2_S39
1026_5_S48	PRJEB46398	NA	NA	NA	1026	NA	p7	Athletes	Moderate Athlete	Running	NA	Female	NA	NA	NA	NA	NA	NA	NA	NA	NA	Illumina NextSeq 500 paired end sequencing	Newly sequenced	1026_5_S48
1026_5_S48	PRJEB46398	NA	NA	NA	1026	NA	p7	Athletes	Moderate Athlete	Running	NA	Female	NA	NA	NA	NA	NA	NA	NA	NA	NA	Illumina NextSeq 500 paired end sequencing	Newly sequenced	1026_5_S48
1026_3_S4	PRJEB46398	NA	NA	NA	1026	NA	p7	Athletes	Moderate Athlete	Running	NA	Female	NA	NA	NA	NA	NA	NA	NA	NA	NA	Illumina NextSeq 500 paired end sequencing	Newly sequenced	1026_3_S4
1026_4_S7	PRJEB46398	NA	NA	NA	1026	NA	p7	Athletes	Moderate Athlete	Running	NA	Female	NA	NA	NA	NA	NA	NA	NA	NA	NA	Illumina NextSeq 500 paired end sequencing	Newly sequenced	1026_4_S7
1026_4_S7	PRJEB46398	NA	NA	NA	1026	NA	p7	Athletes	Moderate Athlete	Running	NA	Female	NA	NA	NA	NA	NA	NA	NA	NA	NA	Illumina NextSeq 500 paired end sequencing	Newly sequenced	1026_4_S7
1028_3_S40	PRJEB46398	NA	NA	NA	1028	NA	p7	Athletes	Moderate Athlete	Running	NA	Male	NA	NA	NA	NA	NA	NA	NA	NA	NA	Illumina NextSeq 500 paired end sequencing	Newly sequenced	1028_3_S40
1028_2_S49	PRJEB46398	NA	NA	NA	1028	NA	p7	Athletes	Moderate Athlete	Running	NA	Male	NA	NA	NA	NA	NA	NA	NA	NA	NA	Illumina NextSeq 500 paired end sequencing	Newly sequenced	1028_2_S49
1028_2_S49	PRJEB46398	NA	NA	NA	1028	NA	p7	Athletes	Moderate Athlete	Running	NA	Male	NA	NA	NA	NA	NA	NA	NA	NA	NA	Illumina NextSeq 500 paired end sequencing	Newly sequenced	1028_2_S49
1028_3_S40	PRJEB46398	NA	NA	NA	1028	NA	p7	Athletes	Moderate Athlete	Running	NA	Male	NA	NA	NA	NA	NA	NA	NA	NA	NA	Illumina NextSeq 500 paired end sequencing	Newly sequenced	1028_3_S40
1028_5_S8	PRJEB46398	NA	NA	NA	1028	NA	p7	Athletes	Moderate Athlete	Running	NA	Male	NA	NA	NA	NA	NA	NA	NA	NA	NA	Illumina NextSeq 500 paired end sequencing	Newly sequenced	1028_5_S8
1028_4_S29	PRJEB46398	NA	NA	NA	1028	NA	p7	Athletes	Moderate Athlete	Running	NA	Male	NA	NA	NA	NA	NA	NA	NA	NA	NA	Illumina NextSeq 500 paired end sequencing	Newly sequenced	1028_4_S29
1028_4_S29	PRJEB46398	NA	NA	NA	1028	NA	p7	Athletes	Moderate Athlete	Running	NA	Male	NA	NA	NA	NA	NA	NA	NA	NA	NA	Illumina NextSeq 500 paired end sequencing	Newly sequenced	1028_4_S29
1028_5_S8	PRJEB46398	NA	NA	NA	1028	NA	p7	Athletes	Moderate Athlete	Running	NA	Male	NA	NA	NA	NA	NA	NA	NA	NA	NA	Illumina NextSeq 500 paired end sequencing	Newly sequenced	1028_5_S8
1031_3_S72	PRJEB46398	NA	NA	NA	1031	NA	p7	Athletes	Moderate Athlete	Running	NA	Male	NA	NA	NA	NA	NA	NA	NA	NA	NA	Illumina NextSeq 500 paired end sequencing	Newly sequenced	1031_3_S72
1031_4_S5	PRJEB46398	NA	NA	NA	1031	NA	p7	Athletes	Moderate Athlete	Running	NA	Male	NA	NA	NA	NA	NA	NA	NA	NA	NA	Illumina NextSeq 500 paired end sequencing	Newly sequenced	1031_4_S5
1031_4_S5	PRJEB46398	NA	NA	NA	1031	NA	p7	Athletes	Moderate Athlete	Running	NA	Male	NA	NA	NA	NA	NA	NA	NA	NA	NA	Illumina NextSeq 500 paired end sequencing	Newly sequenced	1031_4_S5
1031_5_S41	PRJEB46398	NA	NA	NA	1031	NA	p7	Athletes	Moderate Athlete	Running	NA	Male	NA	NA	NA	NA	NA	NA	NA	NA	NA	Illumina NextSeq 500 paired end sequencing	Newly sequenced	1031_5_S41
1031_5_S41	PRJEB46398	NA	NA	NA	1031	NA	p7	Athletes	Moderate Athlete	Running	NA	Male	NA	NA	NA	NA	NA	NA	NA	NA	NA	Illumina NextSeq 500 paired end sequencing	Newly sequenced	1031_5_S41
1031_2_S9	PRJEB46398	NA	NA	NA	1031	NA	p7	Athletes	Moderate Athlete	Running	NA	Male	NA	NA	NA	NA	NA	NA	NA	NA	NA	Illumina NextSeq 500 paired end sequencing	Newly sequenced	1031_2_S9
1031_2_S9	PRJEB46398	NA	NA	NA	1031	NA	p7	Athletes	Moderate Athlete	Running	NA	Male	NA	NA	NA	NA	NA	NA	NA	NA	NA	Illumina NextSeq 500 paired end sequencing	Newly sequenced	1031_2_S9
1031_3_S72	PRJEB46398	NA	NA	NA	1031	NA	p7	Athletes	Moderate Athlete	Running	NA	Male	NA	NA	NA	NA	NA	NA	NA	NA	NA	Illumina NextSeq 500 paired end sequencing	Newly sequenced	1031_3_S72
1034_2_S19	PRJEB46398	NA	NA	NA	1034	NA	p7	Athletes	Moderate Athlete	Running	NA	Female	NA	NA	NA	NA	NA	NA	NA	NA	NA	Illumina NextSeq 500 paired end sequencing	Newly sequenced	1034_2_S19
1034_4_S50	PRJEB46398	NA	NA	NA	1034	NA	p7	Athletes	Moderate Athlete	Running	NA	Female	NA	NA	NA	NA	NA	NA	NA	NA	NA	Illumina NextSeq 500 paired end sequencing	Newly sequenced	1034_4_S50
1034_2_S19	PRJEB46398	NA	NA	NA	1034	NA	p7	Athletes	Moderate Athlete	Running	NA	Female	NA	NA	NA	NA	NA	NA	NA	NA	NA	Illumina NextSeq 500 paired end sequencing	Newly sequenced	1034_2_S19
1034_3_S10	PRJEB46398	NA	NA	NA	1034	NA	p7	Athletes	Moderate Athlete	Running	NA	Female	NA	NA	NA	NA	NA	NA	NA	NA	NA	Illumina NextSeq 500 paired end sequencing	Newly sequenced	1034_3_S10
1034_3_S10	PRJEB46398	NA	NA	NA	1034	NA	p7	Athletes	Moderate Athlete	Running	NA	Female	NA	NA	NA	NA	NA	NA	NA	NA	NA	Illumina NextSeq 500 paired end sequencing	Newly sequenced	1034_3_S10
1034_5_S73	PRJEB46398	NA	NA	NA	1034	NA	p7	Athletes	Moderate Athlete	Running	NA	Female	NA	NA	NA	NA	NA	NA	NA	NA	NA	Illumina NextSeq 500 paired end sequencing	Newly sequenced	1034_5_S73
1034_4_S50	PRJEB46398	NA	NA	NA	1034	NA	p7	Athletes	Moderate Athlete	Running	NA	Female	NA	NA	NA	NA	NA	NA	NA	NA	NA	Illumina NextSeq 500 paired end sequencing	Newly sequenced	1034_4_S50
1034_5_S73	PRJEB46398	NA	NA	NA	1034	NA	p7	Athletes	Moderate Athlete	Running	NA	Female	NA	NA	NA	NA	NA	NA	NA	NA	NA	Illumina NextSeq 500 paired end sequencing	Newly sequenced	1034_5_S73
1035_2_S42	PRJEB46398	NA	NA	NA	1035	NA	p7	Athletes	Moderate Athlete	Running	NA	Male	NA	NA	NA	NA	NA	NA	NA	NA	NA	Illumina NextSeq 500 paired end sequencing	Newly sequenced	1035_2_S42
1035_3_S37	PRJEB46398	NA	NA	NA	1035	NA	p7	Athletes	Moderate Athlete	Running	NA	Male	NA	NA	NA	NA	NA	NA	NA	NA	NA	Illumina NextSeq 500 paired end sequencing	Newly sequenced	1035_3_S37
1035_4_S11	PRJEB46398	NA	NA	NA	1035	NA	p7	Athletes	Moderate Athlete	Running	NA	Male	NA	NA	NA	NA	NA	NA	NA	NA	NA	Illumina NextSeq 500 paired end sequencing	Newly sequenced	1035_4_S11
1035_5_S51	PRJEB46398	NA	NA	NA	1035	NA	p7	Athletes	Moderate Athlete	Running	NA	Male	NA	NA	NA	NA	NA	NA	NA	NA	NA	Illumina NextSeq 500 paired end sequencing	Newly sequenced	1035_5_S51
1035_3_S37	PRJEB46398	NA	NA	NA	1035	NA	p7	Athletes	Moderate Athlete	Running	NA	Male	NA	NA	NA	NA	NA	NA	NA	NA	NA	Illumina NextSeq 500 paired end sequencing	Newly sequenced	1035_3_S37
1035_4_S11	PRJEB46398	NA	NA	NA	1035	NA	p7	Athletes	Moderate Athlete	Running	NA	Male	NA	NA	NA	NA	NA	NA	NA	NA	NA	Illumina NextSeq 500 paired end sequencing	Newly sequenced	1035_4_S11
1035_2_S42	PRJEB46398	NA	NA	NA	1035	NA	p7	Athletes	Moderate Athlete	Running	NA	Male	NA	NA	NA	NA	NA	NA	NA	NA	NA	Illumina NextSeq 500 paired end sequencing	Newly sequenced	1035_2_S42
1035_5_S51	PRJEB46398	NA	NA	NA	1035	NA	p7	Athletes	Moderate Athlete	Running	NA	Male	NA	NA	NA	NA	NA	NA	NA	NA	NA	Illumina NextSeq 500 paired end sequencing	Newly sequenced	1035_5_S51
1036_3_S43	PRJEB46398	NA	NA	NA	1036	NA	p7	Athletes	Moderate Athlete	Running	NA	Female	NA	NA	NA	NA	NA	NA	NA	NA	NA	Illumina NextSeq 500 paired end sequencing	Newly sequenced	1036_3_S43
1036_2_S52	PRJEB46398	NA	NA	NA	1036	NA	p7	Athletes	Moderate Athlete	Running	NA	Female	NA	NA	NA	NA	NA	NA	NA	NA	NA	Illumina NextSeq 500 paired end sequencing	Newly sequenced	1036_2_S52
1036_2_S52	PRJEB46398	NA	NA	NA	1036	NA	p7	Athletes	Moderate Athlete	Running	NA	Female	NA	NA	NA	NA	NA	NA	NA	NA	NA	Illumina NextSeq 500 paired end sequencing	Newly sequenced	1036_2_S52
1036_5_S12	PRJEB46398	NA	NA	NA	1036	NA	p7	Athletes	Moderate Athlete	Running	NA	Female	NA	NA	NA	NA	NA	NA	NA	NA	NA	Illumina NextSeq 500 paired end sequencing	Newly sequenced	1036_5_S12
1036_5_S12	PRJEB46398	NA	NA	NA	1036	NA	p7	Athletes	Moderate Athlete	Running	NA	Female	NA	NA	NA	NA	NA	NA	NA	NA	NA	Illumina NextSeq 500 paired end sequencing	Newly sequenced	1036_5_S12
1036_3_S43	PRJEB46398	NA	NA	NA	1036	NA	p7	Athletes	Moderate Athlete	Running	NA	Female	NA	NA	NA	NA	NA	NA	NA	NA	NA	Illumina NextSeq 500 paired end sequencing	Newly sequenced	1036_3_S43
1036_4_S7	PRJEB46398	NA	NA	NA	1036	NA	p7	Athletes	Moderate Athlete	Running	NA	Female	NA	NA	NA	NA	NA	NA	NA	NA	NA	Illumina NextSeq 500 paired end sequencing	Newly sequenced	1036_4_S7
1036_4_S7	PRJEB46398	NA	NA	NA	1036	NA	p7	Athletes	Moderate Athlete	Running	NA	Female	NA	NA	NA	NA	NA	NA	NA	NA	NA	Illumina NextSeq 500 paired end sequencing	Newly sequenced	1036_4_S7
1039_3_S53	PRJEB46398	NA	NA	NA	1039	NA	p7	Athletes	Moderate Athlete	Running	NA	Male	NA	NA	NA	NA	NA	NA	NA	NA	NA	Illumina NextSeq 500 paired end sequencing	Newly sequenced	1039_3_S53
1039_2_S13	PRJEB46398	NA	NA	NA	1039	NA	p7	Athletes	Moderate Athlete	Running	NA	Male	NA	NA	NA	NA	NA	NA	NA	NA	NA	Illumina NextSeq 500 paired end sequencing	Newly sequenced	1039_2_S13
1039_2_S13	PRJEB46398	NA	NA	NA	1039	NA	p7	Athletes	Moderate Athlete	Running	NA	Male	NA	NA	NA	NA	NA	NA	NA	NA	NA	Illumina NextSeq 500 paired end sequencing	Newly sequenced	1039_2_S13
1039_3_S53	PRJEB46398	NA	NA	NA	1039	NA	p7	Athletes	Moderate Athlete	Running	NA	Male	NA	NA	NA	NA	NA	NA	NA	NA	NA	Illumina NextSeq 500 paired end sequencing	Newly sequenced	1039_3_S53
1039_5_S74	PRJEB46398	NA	NA	NA	1039	NA	p7	Athletes	Moderate Athlete	Running	NA	Male	NA	NA	NA	NA	NA	NA	NA	NA	NA	Illumina NextSeq 500 paired end sequencing	Newly sequenced	1039_5_S74
1039_4_S52	PRJEB46398	NA	NA	NA	1039	NA	p7	Athletes	Moderate Athlete	Running	NA	Male	NA	NA	NA	NA	NA	NA	NA	NA	NA	Illumina NextSeq 500 paired end sequencing	Newly sequenced	1039_4_S52
1039_4_S52	PRJEB46398	NA	NA	NA	1039	NA	p7	Athletes	Moderate Athlete	Running	NA	Male	NA	NA	NA	NA	NA	NA	NA	NA	NA	Illumina NextSeq 500 paired end sequencing	Newly sequenced	1039_4_S52
1039_5_S74	PRJEB46398	NA	NA	NA	1039	NA	p7	Athletes	Moderate Athlete	Running	NA	Male	NA	NA	NA	NA	NA	NA	NA	NA	NA	Illumina NextSeq 500 paired end sequencing	Newly sequenced	1039_5_S74
1040_3_S14	PRJEB46398	NA	NA	NA	1040	NA	p7	Athletes	Moderate Athlete	Running	NA	Male	NA	NA	NA	NA	NA	NA	NA	NA	NA	Illumina NextSeq 500 paired end sequencing	Newly sequenced	1040_3_S14
1040_2_S44	PRJEB46398	NA	NA	NA	1040	NA	p7	Athletes	Moderate Athlete	Running	NA	Male	NA	NA	NA	NA	NA	NA	NA	NA	NA	Illumina NextSeq 500 paired end sequencing	Newly sequenced	1040_2_S44
1040_2_S44	PRJEB46398	NA	NA	NA	1040	NA	p7	Athletes	Moderate Athlete	Running	NA	Male	NA	NA	NA	NA	NA	NA	NA	NA	NA	Illumina NextSeq 500 paired end sequencing	Newly sequenced	1040_2_S44
1040_3_S14	PRJEB46398	NA	NA	NA	1040	NA	p7	Athletes	Moderate Athlete	Running	NA	Male	NA	NA	NA	NA	NA	NA	NA	NA	NA	Illumina NextSeq 500 paired end sequencing	Newly sequenced	1040_3_S14
1043_2_S53	PRJEB46398	NA	NA	NA	1043	NA	p7	Athletes	Moderate Athlete	Running	NA	Male	NA	NA	NA	NA	NA	NA	NA	NA	NA	Illumina NextSeq 500 paired end sequencing	Newly sequenced	1043_2_S53
1043_4_S15	PRJEB46398	NA	NA	NA	1043	NA	p7	Athletes	Moderate Athlete	Running	NA	Male	NA	NA	NA	NA	NA	NA	NA	NA	NA	Illumina NextSeq 500 paired end sequencing	Newly sequenced	1043_4_S15
1043_2_S53	PRJEB46398	NA	NA	NA	1043	NA	p7	Athletes	Moderate Athlete	Running	NA	Male	NA	NA	NA	NA	NA	NA	NA	NA	NA	Illumina NextSeq 500 paired end sequencing	Newly sequenced	1043_2_S53
1043_3_S54	PRJEB46398	NA	NA	NA	1043	NA	p7	Athletes	Moderate Athlete	Running	NA	Male	NA	NA	NA	NA	NA	NA	NA	NA	NA	Illumina NextSeq 500 paired end sequencing	Newly sequenced	1043_3_S54
1043_3_S54	PRJEB46398	NA	NA	NA	1043	NA	p7	Athletes	Moderate Athlete	Running	NA	Male	NA	NA	NA	NA	NA	NA	NA	NA	NA	Illumina NextSeq 500 paired end sequencing	Newly sequenced	1043_3_S54
1043_4_S15	PRJEB46398	NA	NA	NA	1043	NA	p7	Athletes	Moderate Athlete	Running	NA	Male	NA	NA	NA	NA	NA	NA	NA	NA	NA	Illumina NextSeq 500 paired end sequencing	Newly sequenced	1043_4_S15
1043_5_S45	PRJEB46398	NA	NA	NA	1043	NA	p7	Athletes	Moderate Athlete	Running	NA	Male	NA	NA	NA	NA	NA	NA	NA	NA	NA	Illumina NextSeq 500 paired end sequencing	Newly sequenced	1043_5_S45
1043_5_S45	PRJEB46398	NA	NA	NA	1043	NA	p7	Athletes	Moderate Athlete	Running	NA	Male	NA	NA	NA	NA	NA	NA	NA	NA	NA	Illumina NextSeq 500 paired end sequencing	Newly sequenced	1043_5_S45
1049_2_S46	PRJEB46398	NA	NA	NA	1049	NA	p7	Athletes	Moderate Athlete	Running	NA	Male	NA	NA	NA	NA	NA	NA	NA	NA	NA	Illumina NextSeq 500 paired end sequencing	Newly sequenced	1049_2_S46
1049_4_S55	PRJEB46398	NA	NA	NA	1049	NA	p7	Athletes	Moderate Athlete	Running	NA	Male	NA	NA	NA	NA	NA	NA	NA	NA	NA	Illumina NextSeq 500 paired end sequencing	Newly sequenced	1049_4_S55
1049_4_S55	PRJEB46398	NA	NA	NA	1049	NA	p7	Athletes	Moderate Athlete	Running	NA	Male	NA	NA	NA	NA	NA	NA	NA	NA	NA	Illumina NextSeq 500 paired end sequencing	Newly sequenced	1049_4_S55
1049_5_S16	PRJEB46398	NA	NA	NA	1049	NA	p7	Athletes	Moderate Athlete	Running	NA	Male	NA	NA	NA	NA	NA	NA	NA	NA	NA	Illumina NextSeq 500 paired end sequencing	Newly sequenced	1049_5_S16
1049_5_S16	PRJEB46398	NA	NA	NA	1049	NA	p7	Athletes	Moderate Athlete	Running	NA	Male	NA	NA	NA	NA	NA	NA	NA	NA	NA	Illumina NextSeq 500 paired end sequencing	Newly sequenced	1049_5_S16
1049_2_S46	PRJEB46398	NA	NA	NA	1049	NA	p7	Athletes	Moderate Athlete	Running	NA	Male	NA	NA	NA	NA	NA	NA	NA	NA	NA	Illumina NextSeq 500 paired end sequencing	Newly sequenced	1049_2_S46
1049_3_S75	PRJEB46398	NA	NA	NA	1049	NA	p7	Athletes	Moderate Athlete	Running	NA	Male	NA	NA	NA	NA	NA	NA	NA	NA	NA	Illumina NextSeq 500 paired end sequencing	Newly sequenced	1049_3_S75
1049_3_S75	PRJEB46398	NA	NA	NA	1049	NA	p7	Athletes	Moderate Athlete	Running	NA	Male	NA	NA	NA	NA	NA	NA	NA	NA	NA	Illumina NextSeq 500 paired end sequencing	Newly sequenced	1049_3_S75
1051_3_S56	PRJEB46398	NA	NA	NA	1051	NA	p7	Athletes	Moderate Athlete	Running	NA	Male	NA	NA	NA	NA	NA	NA	NA	NA	NA	Illumina NextSeq 500 paired end sequencing	Newly sequenced	1051_3_S56
1051_2_S17	PRJEB46398	NA	NA	NA	1051	NA	p7	Athletes	Moderate Athlete	Running	NA	Male	NA	NA	NA	NA	NA	NA	NA	NA	NA	Illumina NextSeq 500 paired end sequencing	Newly sequenced	1051_2_S17
1051_2_S17	PRJEB46398	NA	NA	NA	1051	NA	p7	Athletes	Moderate Athlete	Running	NA	Male	NA	NA	NA	NA	NA	NA	NA	NA	NA	Illumina NextSeq 500 paired end sequencing	Newly sequenced	1051_2_S17
1051_3_S56	PRJEB46398	NA	NA	NA	1051	NA	p7	Athletes	Moderate Athlete	Running	NA	Male	NA	NA	NA	NA	NA	NA	NA	NA	NA	Illumina NextSeq 500 paired end sequencing	Newly sequenced	1051_3_S56
1051_5_S47	PRJEB46398	NA	NA	NA	1051	NA	p7	Athletes	Moderate Athlete	Running	NA	Male	NA	NA	NA	NA	NA	NA	NA	NA	NA	Illumina NextSeq 500 paired end sequencing	Newly sequenced	1051_5_S47
1051_4_S54	PRJEB46398	NA	NA	NA	1051	NA	p7	Athletes	Moderate Athlete	Running	NA	Male	NA	NA	NA	NA	NA	NA	NA	NA	NA	Illumina NextSeq 500 paired end sequencing	Newly sequenced	1051_4_S54
1051_4_S54	PRJEB46398	NA	NA	NA	1051	NA	p7	Athletes	Moderate Athlete	Running	NA	Male	NA	NA	NA	NA	NA	NA	NA	NA	NA	Illumina NextSeq 500 paired end sequencing	Newly sequenced	1051_4_S54
1051_5_S47	PRJEB46398	NA	NA	NA	1051	NA	p7	Athletes	Moderate Athlete	Running	NA	Male	NA	NA	NA	NA	NA	NA	NA	NA	NA	Illumina NextSeq 500 paired end sequencing	Newly sequenced	1051_5_S47
1060_3_S18	PRJEB46398	NA	NA	NA	1060	NA	p7	Athletes	Moderate Athlete	Running	NA	Female	NA	NA	NA	NA	NA	NA	NA	NA	NA	Illumina NextSeq 500 paired end sequencing	Newly sequenced	1060_3_S18
1060_4_S57	PRJEB46398	NA	NA	NA	1060	NA	p7	Athletes	Moderate Athlete	Running	NA	Female	NA	NA	NA	NA	NA	NA	NA	NA	NA	Illumina NextSeq 500 paired end sequencing	Newly sequenced	1060_4_S57
1060_4_S57	PRJEB46398	NA	NA	NA	1060	NA	p7	Athletes	Moderate Athlete	Running	NA	Female	NA	NA	NA	NA	NA	NA	NA	NA	NA	Illumina NextSeq 500 paired end sequencing	Newly sequenced	1060_4_S57
1060_5_S56	PRJEB46398	NA	NA	NA	1060	NA	p7	Athletes	Moderate Athlete	Running	NA	Female	NA	NA	NA	NA	NA	NA	NA	NA	NA	Illumina NextSeq 500 paired end sequencing	Newly sequenced	1060_5_S56
1060_5_S56	PRJEB46398	NA	NA	NA	1060	NA	p7	Athletes	Moderate Athlete	Running	NA	Female	NA	NA	NA	NA	NA	NA	NA	NA	NA	Illumina NextSeq 500 paired end sequencing	Newly sequenced	1060_5_S56
1060_2_S40	PRJEB46398	NA	NA	NA	1060	NA	p7	Athletes	Moderate Athlete	Running	NA	Female	NA	NA	NA	NA	NA	NA	NA	NA	NA	Illumina NextSeq 500 paired end sequencing	Newly sequenced	1060_2_S40
1060_2_S40	PRJEB46398	NA	NA	NA	1060	NA	p7	Athletes	Moderate Athlete	Running	NA	Female	NA	NA	NA	NA	NA	NA	NA	NA	NA	Illumina NextSeq 500 paired end sequencing	Newly sequenced	1060_2_S40
1060_3_S18	PRJEB46398	NA	NA	NA	1060	NA	p7	Athletes	Moderate Athlete	Running	NA	Female	NA	NA	NA	NA	NA	NA	NA	NA	NA	Illumina NextSeq 500 paired end sequencing	Newly sequenced	1060_3_S18
1067_2_S9	PRJEB46398	NA	NA	NA	1067	NA	p7	Athletes	Moderate Athlete	Running	NA	Male	NA	NA	NA	NA	NA	NA	NA	NA	NA	Illumina NextSeq 500 paired end sequencing	Newly sequenced	1067_2_S9
1067_4_S19	PRJEB46398	NA	NA	NA	1067	NA	p7	Athletes	Moderate Athlete	Running	NA	Male	NA	NA	NA	NA	NA	NA	NA	NA	NA	Illumina NextSeq 500 paired end sequencing	Newly sequenced	1067_4_S19
1067_2_S9	PRJEB46398	NA	NA	NA	1067	NA	p7	Athletes	Moderate Athlete	Running	NA	Male	NA	NA	NA	NA	NA	NA	NA	NA	NA	Illumina NextSeq 500 paired end sequencing	Newly sequenced	1067_2_S9
1067_3_S57	PRJEB46398	NA	NA	NA	1067	NA	p7	Athletes	Moderate Athlete	Running	NA	Male	NA	NA	NA	NA	NA	NA	NA	NA	NA	Illumina NextSeq 500 paired end sequencing	Newly sequenced	1067_3_S57
1067_3_S57	PRJEB46398	NA	NA	NA	1067	NA	p7	Athletes	Moderate Athlete	Running	NA	Male	NA	NA	NA	NA	NA	NA	NA	NA	NA	Illumina NextSeq 500 paired end sequencing	Newly sequenced	1067_3_S57
1067_5_S58	PRJEB46398	NA	NA	NA	1067	NA	p7	Athletes	Moderate Athlete	Running	NA	Male	NA	NA	NA	NA	NA	NA	NA	NA	NA	Illumina NextSeq 500 paired end sequencing	Newly sequenced	1067_5_S58
1067_4_S19	PRJEB46398	NA	NA	NA	1067	NA	p7	Athletes	Moderate Athlete	Running	NA	Male	NA	NA	NA	NA	NA	NA	NA	NA	NA	Illumina NextSeq 500 paired end sequencing	Newly sequenced	1067_4_S19
1067_5_S58	PRJEB46398	NA	NA	NA	1067	NA	p7	Athletes	Moderate Athlete	Running	NA	Male	NA	NA	NA	NA	NA	NA	NA	NA	NA	Illumina NextSeq 500 paired end sequencing	Newly sequenced	1067_5_S58
1071_2_S59	PRJEB46398	NA	NA	NA	1071	NA	p7	Athletes	Moderate Athlete	Running	NA	Male	NA	NA	NA	NA	NA	NA	NA	NA	NA	Illumina NextSeq 500 paired end sequencing	Newly sequenced	1071_2_S59
1071_2_S59	PRJEB46398	NA	NA	NA	1071	NA	p7	Athletes	Moderate Athlete	Running	NA	Male	NA	NA	NA	NA	NA	NA	NA	NA	NA	Illumina NextSeq 500 paired end sequencing	Newly sequenced	1071_2_S59
1071_4_S34	PRJEB46398	NA	NA	NA	1071	NA	p7	Athletes	Moderate Athlete	Running	NA	Male	NA	NA	NA	NA	NA	NA	NA	NA	NA	Illumina NextSeq 500 paired end sequencing	Newly sequenced	1071_4_S34
1071_3_S48	PRJEB46398	NA	NA	NA	1071	NA	p7	Athletes	Moderate Athlete	Running	NA	Male	NA	NA	NA	NA	NA	NA	NA	NA	NA	Illumina NextSeq 500 paired end sequencing	Newly sequenced	1071_3_S48
1071_3_S48	PRJEB46398	NA	NA	NA	1071	NA	p7	Athletes	Moderate Athlete	Running	NA	Male	NA	NA	NA	NA	NA	NA	NA	NA	NA	Illumina NextSeq 500 paired end sequencing	Newly sequenced	1071_3_S48
1071_4_S34	PRJEB46398	NA	NA	NA	1071	NA	p7	Athletes	Moderate Athlete	Running	NA	Male	NA	NA	NA	NA	NA	NA	NA	NA	NA	Illumina NextSeq 500 paired end sequencing	Newly sequenced	1071_4_S34
1071_5_S20	PRJEB46398	NA	NA	NA	1071	NA	p7	Athletes	Moderate Athlete	Running	NA	Male	NA	NA	NA	NA	NA	NA	NA	NA	NA	Illumina NextSeq 500 paired end sequencing	Newly sequenced	1071_5_S20
1071_5_S20	PRJEB46398	NA	NA	NA	1071	NA	p7	Athletes	Moderate Athlete	Running	NA	Male	NA	NA	NA	NA	NA	NA	NA	NA	NA	Illumina NextSeq 500 paired end sequencing	Newly sequenced	1071_5_S20
1076_2_S13	PRJEB46398	NA	NA	NA	1076	NA	p7	Athletes	Moderate Athlete	Running	NA	Male	NA	NA	NA	NA	NA	NA	NA	NA	NA	Illumina NextSeq 500 paired end sequencing	Newly sequenced	1076_2_S13
1076_2_S13	PRJEB46398	NA	NA	NA	1076	NA	p7	Athletes	Moderate Athlete	Running	NA	Male	NA	NA	NA	NA	NA	NA	NA	NA	NA	Illumina NextSeq 500 paired end sequencing	Newly sequenced	1076_2_S13
1076_4_S10	PRJEB46398	NA	NA	NA	1076	NA	p7	Athletes	Moderate Athlete	Running	NA	Male	NA	NA	NA	NA	NA	NA	NA	NA	NA	Illumina NextSeq 500 paired end sequencing	Newly sequenced	1076_4_S10
1076_5_S49	PRJEB46398	NA	NA	NA	1076	NA	p7	Athletes	Moderate Athlete	Running	NA	Male	NA	NA	NA	NA	NA	NA	NA	NA	NA	Illumina NextSeq 500 paired end sequencing	Newly sequenced	1076_5_S49
1076_5_S49	PRJEB46398	NA	NA	NA	1076	NA	p7	Athletes	Moderate Athlete	Running	NA	Male	NA	NA	NA	NA	NA	NA	NA	NA	NA	Illumina NextSeq 500 paired end sequencing	Newly sequenced	1076_5_S49
1076_3_S60	PRJEB46398	NA	NA	NA	1076	NA	p7	Athletes	Moderate Athlete	Running	NA	Male	NA	NA	NA	NA	NA	NA	NA	NA	NA	Illumina NextSeq 500 paired end sequencing	Newly sequenced	1076_3_S60
1076_3_S60	PRJEB46398	NA	NA	NA	1076	NA	p7	Athletes	Moderate Athlete	Running	NA	Male	NA	NA	NA	NA	NA	NA	NA	NA	NA	Illumina NextSeq 500 paired end sequencing	Newly sequenced	1076_3_S60
1076_4_S10	PRJEB46398	NA	NA	NA	1076	NA	p7	Athletes	Moderate Athlete	Running	NA	Male	NA	NA	NA	NA	NA	NA	NA	NA	NA	Illumina NextSeq 500 paired end sequencing	Newly sequenced	1076_4_S10
1081_3_S21	PRJEB46398	NA	NA	NA	1081	NA	p7	Athletes	Moderate Athlete	Running	NA	Male	NA	NA	NA	NA	NA	NA	NA	NA	NA	Illumina NextSeq 500 paired end sequencing	Newly sequenced	1081_3_S21
1081_2_S50	PRJEB46398	NA	NA	NA	1081	NA	p7	Athletes	Moderate Athlete	Running	NA	Male	NA	NA	NA	NA	NA	NA	NA	NA	NA	Illumina NextSeq 500 paired end sequencing	Newly sequenced	1081_2_S50
1081_2_S50	PRJEB46398	NA	NA	NA	1081	NA	p7	Athletes	Moderate Athlete	Running	NA	Male	NA	NA	NA	NA	NA	NA	NA	NA	NA	Illumina NextSeq 500 paired end sequencing	Newly sequenced	1081_2_S50
1081_3_S21	PRJEB46398	NA	NA	NA	1081	NA	p7	Athletes	Moderate Athlete	Running	NA	Male	NA	NA	NA	NA	NA	NA	NA	NA	NA	Illumina NextSeq 500 paired end sequencing	Newly sequenced	1081_3_S21
1081_5_S58	PRJEB46398	NA	NA	NA	1081	NA	p7	Athletes	Moderate Athlete	Running	NA	Male	NA	NA	NA	NA	NA	NA	NA	NA	NA	Illumina NextSeq 500 paired end sequencing	Newly sequenced	1081_5_S58
1081_4_S61	PRJEB46398	NA	NA	NA	1081	NA	p7	Athletes	Moderate Athlete	Running	NA	Male	NA	NA	NA	NA	NA	NA	NA	NA	NA	Illumina NextSeq 500 paired end sequencing	Newly sequenced	1081_4_S61
1081_4_S61	PRJEB46398	NA	NA	NA	1081	NA	p7	Athletes	Moderate Athlete	Running	NA	Male	NA	NA	NA	NA	NA	NA	NA	NA	NA	Illumina NextSeq 500 paired end sequencing	Newly sequenced	1081_4_S61
1081_5_S58	PRJEB46398	NA	NA	NA	1081	NA	p7	Athletes	Moderate Athlete	Running	NA	Male	NA	NA	NA	NA	NA	NA	NA	NA	NA	Illumina NextSeq 500 paired end sequencing	Newly sequenced	1081_5_S58
1089_3_S20	PRJEB46398	NA	NA	NA	1089	NA	p7	Athletes	Moderate Athlete	Running	NA	Female	NA	NA	NA	NA	NA	NA	NA	NA	NA	Illumina NextSeq 500 paired end sequencing	Newly sequenced	1089_3_S20
1089_4_S21	PRJEB46398	NA	NA	NA	1089	NA	p7	Athletes	Moderate Athlete	Running	NA	Female	NA	NA	NA	NA	NA	NA	NA	NA	NA	Illumina NextSeq 500 paired end sequencing	Newly sequenced	1089_4_S21
1089_4_S21	PRJEB46398	NA	NA	NA	1089	NA	p7	Athletes	Moderate Athlete	Running	NA	Female	NA	NA	NA	NA	NA	NA	NA	NA	NA	Illumina NextSeq 500 paired end sequencing	Newly sequenced	1089_4_S21
1089_5_S62	PRJEB46398	NA	NA	NA	1089	NA	p7	Athletes	Moderate Athlete	Running	NA	Female	NA	NA	NA	NA	NA	NA	NA	NA	NA	Illumina NextSeq 500 paired end sequencing	Newly sequenced	1089_5_S62
1089_5_S62	PRJEB46398	NA	NA	NA	1089	NA	p7	Athletes	Moderate Athlete	Running	NA	Female	NA	NA	NA	NA	NA	NA	NA	NA	NA	Illumina NextSeq 500 paired end sequencing	Newly sequenced	1089_5_S62
1089_2_S36	PRJEB46398	NA	NA	NA	1089	NA	p7	Athletes	Moderate Athlete	Running	NA	Female	NA	NA	NA	NA	NA	NA	NA	NA	NA	Illumina NextSeq 500 paired end sequencing	Newly sequenced	1089_2_S36
1089_2_S36	PRJEB46398	NA	NA	NA	1089	NA	p7	Athletes	Moderate Athlete	Running	NA	Female	NA	NA	NA	NA	NA	NA	NA	NA	NA	Illumina NextSeq 500 paired end sequencing	Newly sequenced	1089_2_S36
1089_3_S20	PRJEB46398	NA	NA	NA	1089	NA	p7	Athletes	Moderate Athlete	Running	NA	Female	NA	NA	NA	NA	NA	NA	NA	NA	NA	Illumina NextSeq 500 paired end sequencing	Newly sequenced	1089_3_S20
1090_2_S63	PRJEB46398	NA	NA	NA	1090	NA	p7	Athletes	Moderate Athlete	Running	NA	Female	NA	NA	NA	NA	NA	NA	NA	NA	NA	Illumina NextSeq 500 paired end sequencing	Newly sequenced	1090_2_S63
1090_4_S10	PRJEB46398	NA	NA	NA	1090	NA	p7	Athletes	Moderate Athlete	Running	NA	Female	NA	NA	NA	NA	NA	NA	NA	NA	NA	Illumina NextSeq 500 paired end sequencing	Newly sequenced	1090_4_S10
1090_2_S63	PRJEB46398	NA	NA	NA	1090	NA	p7	Athletes	Moderate Athlete	Running	NA	Female	NA	NA	NA	NA	NA	NA	NA	NA	NA	Illumina NextSeq 500 paired end sequencing	Newly sequenced	1090_2_S63
1090_3_S22	PRJEB46398	NA	NA	NA	1090	NA	p7	Athletes	Moderate Athlete	Running	NA	Female	NA	NA	NA	NA	NA	NA	NA	NA	NA	Illumina NextSeq 500 paired end sequencing	Newly sequenced	1090_3_S22
1090_3_S22	PRJEB46398	NA	NA	NA	1090	NA	p7	Athletes	Moderate Athlete	Running	NA	Female	NA	NA	NA	NA	NA	NA	NA	NA	NA	Illumina NextSeq 500 paired end sequencing	Newly sequenced	1090_3_S22
1090_5_S24	PRJEB46398	NA	NA	NA	1090	NA	p7	Athletes	Moderate Athlete	Running	NA	Female	NA	NA	NA	NA	NA	NA	NA	NA	NA	Illumina NextSeq 500 paired end sequencing	Newly sequenced	1090_5_S24
1090_4_S10	PRJEB46398	NA	NA	NA	1090	NA	p7	Athletes	Moderate Athlete	Running	NA	Female	NA	NA	NA	NA	NA	NA	NA	NA	NA	Illumina NextSeq 500 paired end sequencing	Newly sequenced	1090_4_S10
1090_5_S24	PRJEB46398	NA	NA	NA	1090	NA	p7	Athletes	Moderate Athlete	Running	NA	Female	NA	NA	NA	NA	NA	NA	NA	NA	NA	Illumina NextSeq 500 paired end sequencing	Newly sequenced	1090_5_S24
1093_2_S25	PRJEB46398	NA	NA	NA	1093	NA	p7	Athletes	Moderate Athlete	Running	NA	Male	NA	NA	NA	NA	NA	NA	NA	NA	NA	Illumina NextSeq 500 paired end sequencing	Newly sequenced	1093_2_S25
1093_2_S25	PRJEB46398	NA	NA	NA	1093	NA	p7	Athletes	Moderate Athlete	Running	NA	Male	NA	NA	NA	NA	NA	NA	NA	NA	NA	Illumina NextSeq 500 paired end sequencing	Newly sequenced	1093_2_S25
1093_4_S59	PRJEB46398	NA	NA	NA	1093	NA	p7	Athletes	Moderate Athlete	Running	NA	Male	NA	NA	NA	NA	NA	NA	NA	NA	NA	Illumina NextSeq 500 paired end sequencing	Newly sequenced	1093_4_S59
1093_3_S64	PRJEB46398	NA	NA	NA	1093	NA	p7	Athletes	Moderate Athlete	Running	NA	Male	NA	NA	NA	NA	NA	NA	NA	NA	NA	Illumina NextSeq 500 paired end sequencing	Newly sequenced	1093_3_S64
1093_3_S64	PRJEB46398	NA	NA	NA	1093	NA	p7	Athletes	Moderate Athlete	Running	NA	Male	NA	NA	NA	NA	NA	NA	NA	NA	NA	Illumina NextSeq 500 paired end sequencing	Newly sequenced	1093_3_S64
1093_4_S59	PRJEB46398	NA	NA	NA	1093	NA	p7	Athletes	Moderate Athlete	Running	NA	Male	NA	NA	NA	NA	NA	NA	NA	NA	NA	Illumina NextSeq 500 paired end sequencing	Newly sequenced	1093_4_S59
1093_5_S11	PRJEB46398	NA	NA	NA	1093	NA	p7	Athletes	Moderate Athlete	Running	NA	Male	NA	NA	NA	NA	NA	NA	NA	NA	NA	Illumina NextSeq 500 paired end sequencing	Newly sequenced	1093_5_S11
1093_5_S11	PRJEB46398	NA	NA	NA	1093	NA	p7	Athletes	Moderate Athlete	Running	NA	Male	NA	NA	NA	NA	NA	NA	NA	NA	NA	Illumina NextSeq 500 paired end sequencing	Newly sequenced	1093_5_S11
1095_2_S60	PRJEB46398	NA	NA	NA	1095	NA	p7	Athletes	Moderate Athlete	Running	NA	Female	NA	NA	NA	NA	NA	NA	NA	NA	NA	Illumina NextSeq 500 paired end sequencing	Newly sequenced	1095_2_S60
1095_2_S60	PRJEB46398	NA	NA	NA	1095	NA	p7	Athletes	Moderate Athlete	Running	NA	Female	NA	NA	NA	NA	NA	NA	NA	NA	NA	Illumina NextSeq 500 paired end sequencing	Newly sequenced	1095_2_S60
1095_4_S65	PRJEB46398	NA	NA	NA	1095	NA	p7	Athletes	Moderate Athlete	Running	NA	Female	NA	NA	NA	NA	NA	NA	NA	NA	NA	Illumina NextSeq 500 paired end sequencing	Newly sequenced	1095_4_S65
1095_5_S61	PRJEB46398	NA	NA	NA	1095	NA	p7	Athletes	Moderate Athlete	Running	NA	Female	NA	NA	NA	NA	NA	NA	NA	NA	NA	Illumina NextSeq 500 paired end sequencing	Newly sequenced	1095_5_S61
1095_5_S61	PRJEB46398	NA	NA	NA	1095	NA	p7	Athletes	Moderate Athlete	Running	NA	Female	NA	NA	NA	NA	NA	NA	NA	NA	NA	Illumina NextSeq 500 paired end sequencing	Newly sequenced	1095_5_S61
1095_3_S26	PRJEB46398	NA	NA	NA	1095	NA	p7	Athletes	Moderate Athlete	Running	NA	Female	NA	NA	NA	NA	NA	NA	NA	NA	NA	Illumina NextSeq 500 paired end sequencing	Newly sequenced	1095_3_S26
1095_3_S26	PRJEB46398	NA	NA	NA	1095	NA	p7	Athletes	Moderate Athlete	Running	NA	Female	NA	NA	NA	NA	NA	NA	NA	NA	NA	Illumina NextSeq 500 paired end sequencing	Newly sequenced	1095_3_S26
1095_4_S65	PRJEB46398	NA	NA	NA	1095	NA	p7	Athletes	Moderate Athlete	Running	NA	Female	NA	NA	NA	NA	NA	NA	NA	NA	NA	Illumina NextSeq 500 paired end sequencing	Newly sequenced	1095_4_S65
1097_3_S62	PRJEB46398	NA	NA	NA	1097	NA	p7	Athletes	Moderate Athlete	Running	NA	Male	NA	NA	NA	NA	NA	NA	NA	NA	NA	Illumina NextSeq 500 paired end sequencing	Newly sequenced	1097_3_S62
1097_2_S12	PRJEB46398	NA	NA	NA	1097	NA	p7	Athletes	Moderate Athlete	Running	NA	Male	NA	NA	NA	NA	NA	NA	NA	NA	NA	Illumina NextSeq 500 paired end sequencing	Newly sequenced	1097_2_S12
1097_2_S12	PRJEB46398	NA	NA	NA	1097	NA	p7	Athletes	Moderate Athlete	Running	NA	Male	NA	NA	NA	NA	NA	NA	NA	NA	NA	Illumina NextSeq 500 paired end sequencing	Newly sequenced	1097_2_S12
1097_3_S62	PRJEB46398	NA	NA	NA	1097	NA	p7	Athletes	Moderate Athlete	Running	NA	Male	NA	NA	NA	NA	NA	NA	NA	NA	NA	Illumina NextSeq 500 paired end sequencing	Newly sequenced	1097_3_S62
1097_5_S66	PRJEB46398	NA	NA	NA	1097	NA	p7	Athletes	Moderate Athlete	Running	NA	Male	NA	NA	NA	NA	NA	NA	NA	NA	NA	Illumina NextSeq 500 paired end sequencing	Newly sequenced	1097_5_S66
1097_4_S27	PRJEB46398	NA	NA	NA	1097	NA	p7	Athletes	Moderate Athlete	Running	NA	Male	NA	NA	NA	NA	NA	NA	NA	NA	NA	Illumina NextSeq 500 paired end sequencing	Newly sequenced	1097_4_S27
1097_4_S27	PRJEB46398	NA	NA	NA	1097	NA	p7	Athletes	Moderate Athlete	Running	NA	Male	NA	NA	NA	NA	NA	NA	NA	NA	NA	Illumina NextSeq 500 paired end sequencing	Newly sequenced	1097_4_S27
1097_5_S66	PRJEB46398	NA	NA	NA	1097	NA	p7	Athletes	Moderate Athlete	Running	NA	Male	NA	NA	NA	NA	NA	NA	NA	NA	NA	Illumina NextSeq 500 paired end sequencing	Newly sequenced	1097_5_S66
1099_3_S11	PRJEB46398	NA	NA	NA	1099	NA	p7	Athletes	Moderate Athlete	Running	NA	Male	NA	NA	NA	NA	NA	NA	NA	NA	NA	Illumina NextSeq 500 paired end sequencing	Newly sequenced	1099_3_S11
1099_4_S63	PRJEB46398	NA	NA	NA	1099	NA	p7	Athletes	Moderate Athlete	Running	NA	Male	NA	NA	NA	NA	NA	NA	NA	NA	NA	Illumina NextSeq 500 paired end sequencing	Newly sequenced	1099_4_S63
1099_4_S63	PRJEB46398	NA	NA	NA	1099	NA	p7	Athletes	Moderate Athlete	Running	NA	Male	NA	NA	NA	NA	NA	NA	NA	NA	NA	Illumina NextSeq 500 paired end sequencing	Newly sequenced	1099_4_S63
1099_5_S36	PRJEB46398	NA	NA	NA	1099	NA	p7	Athletes	Moderate Athlete	Running	NA	Male	NA	NA	NA	NA	NA	NA	NA	NA	NA	Illumina NextSeq 500 paired end sequencing	Newly sequenced	1099_5_S36
1099_5_S36	PRJEB46398	NA	NA	NA	1099	NA	p7	Athletes	Moderate Athlete	Running	NA	Male	NA	NA	NA	NA	NA	NA	NA	NA	NA	Illumina NextSeq 500 paired end sequencing	Newly sequenced	1099_5_S36
1099_2_S67	PRJEB46398	NA	NA	NA	1099	NA	p7	Athletes	Moderate Athlete	Running	NA	Male	NA	NA	NA	NA	NA	NA	NA	NA	NA	Illumina NextSeq 500 paired end sequencing	Newly sequenced	1099_2_S67
1099_2_S67	PRJEB46398	NA	NA	NA	1099	NA	p7	Athletes	Moderate Athlete	Running	NA	Male	NA	NA	NA	NA	NA	NA	NA	NA	NA	Illumina NextSeq 500 paired end sequencing	Newly sequenced	1099_2_S67
1099_3_S11	PRJEB46398	NA	NA	NA	1099	NA	p7	Athletes	Moderate Athlete	Running	NA	Male	NA	NA	NA	NA	NA	NA	NA	NA	NA	Illumina NextSeq 500 paired end sequencing	Newly sequenced	1099_3_S11
1103_2_S28	PRJEB46398	NA	NA	NA	1103	NA	p7	Athletes	Moderate Athlete	Running	NA	Female	NA	NA	NA	NA	NA	NA	NA	NA	NA	Illumina NextSeq 500 paired end sequencing	Newly sequenced	1103_2_S28
1103_4_S13	PRJEB46398	NA	NA	NA	1103	NA	p7	Athletes	Moderate Athlete	Running	NA	Female	NA	NA	NA	NA	NA	NA	NA	NA	NA	Illumina NextSeq 500 paired end sequencing	Newly sequenced	1103_4_S13
1103_2_S28	PRJEB46398	NA	NA	NA	1103	NA	p7	Athletes	Moderate Athlete	Running	NA	Female	NA	NA	NA	NA	NA	NA	NA	NA	NA	Illumina NextSeq 500 paired end sequencing	Newly sequenced	1103_2_S28
1103_3_S68	PRJEB46398	NA	NA	NA	1103	NA	p7	Athletes	Moderate Athlete	Running	NA	Female	NA	NA	NA	NA	NA	NA	NA	NA	NA	Illumina NextSeq 500 paired end sequencing	Newly sequenced	1103_3_S68
1103_3_S68	PRJEB46398	NA	NA	NA	1103	NA	p7	Athletes	Moderate Athlete	Running	NA	Female	NA	NA	NA	NA	NA	NA	NA	NA	NA	Illumina NextSeq 500 paired end sequencing	Newly sequenced	1103_3_S68
1103_5_S32	PRJEB46398	NA	NA	NA	1103	NA	p7	Athletes	Moderate Athlete	Running	NA	Female	NA	NA	NA	NA	NA	NA	NA	NA	NA	Illumina NextSeq 500 paired end sequencing	Newly sequenced	1103_5_S32
1103_4_S13	PRJEB46398	NA	NA	NA	1103	NA	p7	Athletes	Moderate Athlete	Running	NA	Female	NA	NA	NA	NA	NA	NA	NA	NA	NA	Illumina NextSeq 500 paired end sequencing	Newly sequenced	1103_4_S13
1103_5_S32	PRJEB46398	NA	NA	NA	1103	NA	p7	Athletes	Moderate Athlete	Running	NA	Female	NA	NA	NA	NA	NA	NA	NA	NA	NA	Illumina NextSeq 500 paired end sequencing	Newly sequenced	1103_5_S32
1105_2_S23	PRJEB46398	NA	NA	NA	1105	NA	p7	Athletes	Moderate Athlete	Running	NA	Male	NA	NA	NA	NA	NA	NA	NA	NA	NA	Illumina NextSeq 500 paired end sequencing	Newly sequenced	1105_2_S23
1105_2_S23	PRJEB46398	NA	NA	NA	1105	NA	p7	Athletes	Moderate Athlete	Running	NA	Male	NA	NA	NA	NA	NA	NA	NA	NA	NA	Illumina NextSeq 500 paired end sequencing	Newly sequenced	1105_2_S23
1105_4_S69	PRJEB46398	NA	NA	NA	1105	NA	p7	Athletes	Moderate Athlete	Running	NA	Male	NA	NA	NA	NA	NA	NA	NA	NA	NA	Illumina NextSeq 500 paired end sequencing	Newly sequenced	1105_4_S69
1105_3_S24	PRJEB46398	NA	NA	NA	1105	NA	p7	Athletes	Moderate Athlete	Running	NA	Male	NA	NA	NA	NA	NA	NA	NA	NA	NA	Illumina NextSeq 500 paired end sequencing	Newly sequenced	1105_3_S24
1105_3_S24	PRJEB46398	NA	NA	NA	1105	NA	p7	Athletes	Moderate Athlete	Running	NA	Male	NA	NA	NA	NA	NA	NA	NA	NA	NA	Illumina NextSeq 500 paired end sequencing	Newly sequenced	1105_3_S24
1105_4_S69	PRJEB46398	NA	NA	NA	1105	NA	p7	Athletes	Moderate Athlete	Running	NA	Male	NA	NA	NA	NA	NA	NA	NA	NA	NA	Illumina NextSeq 500 paired end sequencing	Newly sequenced	1105_4_S69
1105_5_S14	PRJEB46398	NA	NA	NA	1105	NA	p7	Athletes	Moderate Athlete	Running	NA	Male	NA	NA	NA	NA	NA	NA	NA	NA	NA	Illumina NextSeq 500 paired end sequencing	Newly sequenced	1105_5_S14
1105_5_S14	PRJEB46398	NA	NA	NA	1105	NA	p7	Athletes	Moderate Athlete	Running	NA	Male	NA	NA	NA	NA	NA	NA	NA	NA	NA	Illumina NextSeq 500 paired end sequencing	Newly sequenced	1105_5_S14
1110_2_S37	PRJEB46398	NA	NA	NA	1110	NA	p7	Athletes	Moderate Athlete	Running	NA	Female	NA	NA	NA	NA	NA	NA	NA	NA	NA	Illumina NextSeq 500 paired end sequencing	Newly sequenced	1110_2_S37
1110_2_S37	PRJEB46398	NA	NA	NA	1110	NA	p7	Athletes	Moderate Athlete	Running	NA	Female	NA	NA	NA	NA	NA	NA	NA	NA	NA	Illumina NextSeq 500 paired end sequencing	Newly sequenced	1110_2_S37
1110_4_S38	PRJEB46398	NA	NA	NA	1110	NA	p7	Athletes	Moderate Athlete	Running	NA	Female	NA	NA	NA	NA	NA	NA	NA	NA	NA	Illumina NextSeq 500 paired end sequencing	Newly sequenced	1110_4_S38
1110_5_S70	PRJEB46398	NA	NA	NA	1110	NA	p7	Athletes	Moderate Athlete	Running	NA	Female	NA	NA	NA	NA	NA	NA	NA	NA	NA	Illumina NextSeq 500 paired end sequencing	Newly sequenced	1110_5_S70
1110_5_S70	PRJEB46398	NA	NA	NA	1110	NA	p7	Athletes	Moderate Athlete	Running	NA	Female	NA	NA	NA	NA	NA	NA	NA	NA	NA	Illumina NextSeq 500 paired end sequencing	Newly sequenced	1110_5_S70
1110_3_S51	PRJEB46398	NA	NA	NA	1110	NA	p7	Athletes	Moderate Athlete	Running	NA	Female	NA	NA	NA	NA	NA	NA	NA	NA	NA	Illumina NextSeq 500 paired end sequencing	Newly sequenced	1110_3_S51
1110_3_S51	PRJEB46398	NA	NA	NA	1110	NA	p7	Athletes	Moderate Athlete	Running	NA	Female	NA	NA	NA	NA	NA	NA	NA	NA	NA	Illumina NextSeq 500 paired end sequencing	Newly sequenced	1110_3_S51
1110_4_S38	PRJEB46398	NA	NA	NA	1110	NA	p7	Athletes	Moderate Athlete	Running	NA	Female	NA	NA	NA	NA	NA	NA	NA	NA	NA	Illumina NextSeq 500 paired end sequencing	Newly sequenced	1110_4_S38
1111_2_S71	PRJEB46398	NA	NA	NA	1111	NA	p7	Athletes	Moderate Athlete	Running	NA	Male	NA	NA	NA	NA	NA	NA	NA	NA	NA	Illumina NextSeq 500 paired end sequencing	Newly sequenced	1111_2_S71
1111_4_S25	PRJEB46398	NA	NA	NA	1111	NA	p7	Athletes	Moderate Athlete	Running	NA	Male	NA	NA	NA	NA	NA	NA	NA	NA	NA	Illumina NextSeq 500 paired end sequencing	Newly sequenced	1111_4_S25
1111_2_S71	PRJEB46398	NA	NA	NA	1111	NA	p7	Athletes	Moderate Athlete	Running	NA	Male	NA	NA	NA	NA	NA	NA	NA	NA	NA	Illumina NextSeq 500 paired end sequencing	Newly sequenced	1111_2_S71
1111_3_S64	PRJEB46398	NA	NA	NA	1111	NA	p7	Athletes	Moderate Athlete	Running	NA	Male	NA	NA	NA	NA	NA	NA	NA	NA	NA	Illumina NextSeq 500 paired end sequencing	Newly sequenced	1111_3_S64
1111_3_S64	PRJEB46398	NA	NA	NA	1111	NA	p7	Athletes	Moderate Athlete	Running	NA	Male	NA	NA	NA	NA	NA	NA	NA	NA	NA	Illumina NextSeq 500 paired end sequencing	Newly sequenced	1111_3_S64
1111_4_S25	PRJEB46398	NA	NA	NA	1111	NA	p7	Athletes	Moderate Athlete	Running	NA	Male	NA	NA	NA	NA	NA	NA	NA	NA	NA	Illumina NextSeq 500 paired end sequencing	Newly sequenced	1111_4_S25
1111_5_S41	PRJEB46398	NA	NA	NA	1111	NA	p7	Athletes	Moderate Athlete	Running	NA	Male	NA	NA	NA	NA	NA	NA	NA	NA	NA	Illumina NextSeq 500 paired end sequencing	Newly sequenced	1111_5_S41
1111_5_S41	PRJEB46398	NA	NA	NA	1111	NA	p7	Athletes	Moderate Athlete	Running	NA	Male	NA	NA	NA	NA	NA	NA	NA	NA	NA	Illumina NextSeq 500 paired end sequencing	Newly sequenced	1111_5_S41
1115_2_S29	PRJEB46398	NA	NA	NA	1115	NA	p7	Athletes	Moderate Athlete	Running	NA	Male	NA	NA	NA	NA	NA	NA	NA	NA	NA	Illumina NextSeq 500 paired end sequencing	Newly sequenced	1115_2_S29
1115_4_S38	PRJEB46398	NA	NA	NA	1115	NA	p7	Athletes	Moderate Athlete	Running	NA	Male	NA	NA	NA	NA	NA	NA	NA	NA	NA	Illumina NextSeq 500 paired end sequencing	Newly sequenced	1115_4_S38
1115_4_S38	PRJEB46398	NA	NA	NA	1115	NA	p7	Athletes	Moderate Athlete	Running	NA	Male	NA	NA	NA	NA	NA	NA	NA	NA	NA	Illumina NextSeq 500 paired end sequencing	Newly sequenced	1115_4_S38
1115_5_S26	PRJEB46398	NA	NA	NA	1115	NA	p7	Athletes	Moderate Athlete	Running	NA	Male	NA	NA	NA	NA	NA	NA	NA	NA	NA	Illumina NextSeq 500 paired end sequencing	Newly sequenced	1115_5_S26
1115_5_S26	PRJEB46398	NA	NA	NA	1115	NA	p7	Athletes	Moderate Athlete	Running	NA	Male	NA	NA	NA	NA	NA	NA	NA	NA	NA	Illumina NextSeq 500 paired end sequencing	Newly sequenced	1115_5_S26
1115_3_S72	PRJEB46398	NA	NA	NA	1115	NA	p7	Athletes	Moderate Athlete	Running	NA	Male	NA	NA	NA	NA	NA	NA	NA	NA	NA	Illumina NextSeq 500 paired end sequencing	Newly sequenced	1115_3_S72
1115_2_S29	PRJEB46398	NA	NA	NA	1115	NA	p7	Athletes	Moderate Athlete	Running	NA	Male	NA	NA	NA	NA	NA	NA	NA	NA	NA	Illumina NextSeq 500 paired end sequencing	Newly sequenced	1115_2_S29
1115_3_S72	PRJEB46398	NA	NA	NA	1115	NA	p7	Athletes	Moderate Athlete	Running	NA	Male	NA	NA	NA	NA	NA	NA	NA	NA	NA	Illumina NextSeq 500 paired end sequencing	Newly sequenced	1115_3_S72
1117_2_S65	PRJEB46398	NA	NA	NA	1117	NA	p7	Athletes	Moderate Athlete	Running	NA	Female	NA	NA	NA	NA	NA	NA	NA	NA	NA	Illumina NextSeq 500 paired end sequencing	Newly sequenced	1117_2_S65
1117_2_S65	PRJEB46398	NA	NA	NA	1117	NA	p7	Athletes	Moderate Athlete	Running	NA	Female	NA	NA	NA	NA	NA	NA	NA	NA	NA	Illumina NextSeq 500 paired end sequencing	Newly sequenced	1117_2_S65
1117_4_S73	PRJEB46398	NA	NA	NA	1117	NA	p7	Athletes	Moderate Athlete	Running	NA	Female	NA	NA	NA	NA	NA	NA	NA	NA	NA	Illumina NextSeq 500 paired end sequencing	Newly sequenced	1117_4_S73
1117_3_S42	PRJEB46398	NA	NA	NA	1117	NA	p7	Athletes	Moderate Athlete	Running	NA	Female	NA	NA	NA	NA	NA	NA	NA	NA	NA	Illumina NextSeq 500 paired end sequencing	Newly sequenced	1117_3_S42
1117_3_S42	PRJEB46398	NA	NA	NA	1117	NA	p7	Athletes	Moderate Athlete	Running	NA	Female	NA	NA	NA	NA	NA	NA	NA	NA	NA	Illumina NextSeq 500 paired end sequencing	Newly sequenced	1117_3_S42
1117_4_S73	PRJEB46398	NA	NA	NA	1117	NA	p7	Athletes	Moderate Athlete	Running	NA	Female	NA	NA	NA	NA	NA	NA	NA	NA	NA	Illumina NextSeq 500 paired end sequencing	Newly sequenced	1117_4_S73
1117_5_S35	PRJEB46398	NA	NA	NA	1117	NA	p7	Athletes	Moderate Athlete	Running	NA	Female	NA	NA	NA	NA	NA	NA	NA	NA	NA	Illumina NextSeq 500 paired end sequencing	Newly sequenced	1117_5_S35
1117_5_S35	PRJEB46398	NA	NA	NA	1117	NA	p7	Athletes	Moderate Athlete	Running	NA	Female	NA	NA	NA	NA	NA	NA	NA	NA	NA	Illumina NextSeq 500 paired end sequencing	Newly sequenced	1117_5_S35
1119_2_S15	PRJEB46398	NA	NA	NA	1119	NA	p7	Athletes	Moderate Athlete	Running	NA	Female	NA	NA	NA	NA	NA	NA	NA	NA	NA	Illumina NextSeq 500 paired end sequencing	Newly sequenced	1119_2_S15
1119_3_S6	PRJEB46398	NA	NA	NA	1119	NA	p7	Athletes	Moderate Athlete	Running	NA	Female	NA	NA	NA	NA	NA	NA	NA	NA	NA	Illumina NextSeq 500 paired end sequencing	Newly sequenced	1119_3_S6
1119_4_S30	PRJEB46398	NA	NA	NA	1119	NA	p7	Athletes	Moderate Athlete	Running	NA	Female	NA	NA	NA	NA	NA	NA	NA	NA	NA	Illumina NextSeq 500 paired end sequencing	Newly sequenced	1119_4_S30
1119_5_S74	PRJEB46398	NA	NA	NA	1119	NA	p7	Athletes	Moderate Athlete	Running	NA	Female	NA	NA	NA	NA	NA	NA	NA	NA	NA	Illumina NextSeq 500 paired end sequencing	Newly sequenced	1119_5_S74
1119_3_S6	PRJEB46398	NA	NA	NA	1119	NA	p7	Athletes	Moderate Athlete	Running	NA	Female	NA	NA	NA	NA	NA	NA	NA	NA	NA	Illumina NextSeq 500 paired end sequencing	Newly sequenced	1119_3_S6
1119_4_S30	PRJEB46398	NA	NA	NA	1119	NA	p7	Athletes	Moderate Athlete	Running	NA	Female	NA	NA	NA	NA	NA	NA	NA	NA	NA	Illumina NextSeq 500 paired end sequencing	Newly sequenced	1119_4_S30
1119_2_S15	PRJEB46398	NA	NA	NA	1119	NA	p7	Athletes	Moderate Athlete	Running	NA	Female	NA	NA	NA	NA	NA	NA	NA	NA	NA	Illumina NextSeq 500 paired end sequencing	Newly sequenced	1119_2_S15
1119_5_S74	PRJEB46398	NA	NA	NA	1119	NA	p7	Athletes	Moderate Athlete	Running	NA	Female	NA	NA	NA	NA	NA	NA	NA	NA	NA	Illumina NextSeq 500 paired end sequencing	Newly sequenced	1119_5_S74
1122_4_S27	PRJEB46398	NA	NA	NA	1122	NA	p7	Athletes	Moderate Athlete	Running	NA	Male	NA	NA	NA	NA	NA	NA	NA	NA	NA	Illumina NextSeq 500 paired end sequencing	Newly sequenced	1122_4_S27
1122_3_S75	PRJEB46398	NA	NA	NA	1122	NA	p7	Athletes	Moderate Athlete	Running	NA	Male	NA	NA	NA	NA	NA	NA	NA	NA	NA	Illumina NextSeq 500 paired end sequencing	Newly sequenced	1122_3_S75
1122_3_S75	PRJEB46398	NA	NA	NA	1122	NA	p7	Athletes	Moderate Athlete	Running	NA	Male	NA	NA	NA	NA	NA	NA	NA	NA	NA	Illumina NextSeq 500 paired end sequencing	Newly sequenced	1122_3_S75
1122_5_S44	PRJEB46398	NA	NA	NA	1122	NA	p7	Athletes	Moderate Athlete	Running	NA	Male	NA	NA	NA	NA	NA	NA	NA	NA	NA	Illumina NextSeq 500 paired end sequencing	Newly sequenced	1122_5_S44
1122_4_S27	PRJEB46398	NA	NA	NA	1122	NA	p7	Athletes	Moderate Athlete	Running	NA	Male	NA	NA	NA	NA	NA	NA	NA	NA	NA	Illumina NextSeq 500 paired end sequencing	Newly sequenced	1122_4_S27
1122_5_S44	PRJEB46398	NA	NA	NA	1122	NA	p7	Athletes	Moderate Athlete	Running	NA	Male	NA	NA	NA	NA	NA	NA	NA	NA	NA	Illumina NextSeq 500 paired end sequencing	Newly sequenced	1122_5_S44
1123_2_S46	PRJEB46398	NA	NA	NA	1123	NA	p7	Athletes	Moderate Athlete	Running	NA	Male	NA	NA	NA	NA	NA	NA	NA	NA	NA	Illumina NextSeq 500 paired end sequencing	Newly sequenced	1123_2_S46
1123_3_S16	PRJEB46398	NA	NA	NA	1123	NA	p7	Athletes	Moderate Athlete	Running	NA	Male	NA	NA	NA	NA	NA	NA	NA	NA	NA	Illumina NextSeq 500 paired end sequencing	Newly sequenced	1123_3_S16
1123_4_S76	PRJEB46398	NA	NA	NA	1123	NA	p7	Athletes	Moderate Athlete	Running	NA	Male	NA	NA	NA	NA	NA	NA	NA	NA	NA	Illumina NextSeq 500 paired end sequencing	Newly sequenced	1123_4_S76
1123_5_S8	PRJEB46398	NA	NA	NA	1123	NA	p7	Athletes	Moderate Athlete	Running	NA	Male	NA	NA	NA	NA	NA	NA	NA	NA	NA	Illumina NextSeq 500 paired end sequencing	Newly sequenced	1123_5_S8
1123_3_S16	PRJEB46398	NA	NA	NA	1123	NA	p7	Athletes	Moderate Athlete	Running	NA	Male	NA	NA	NA	NA	NA	NA	NA	NA	NA	Illumina NextSeq 500 paired end sequencing	Newly sequenced	1123_3_S16
1123_4_S76	PRJEB46398	NA	NA	NA	1123	NA	p7	Athletes	Moderate Athlete	Running	NA	Male	NA	NA	NA	NA	NA	NA	NA	NA	NA	Illumina NextSeq 500 paired end sequencing	Newly sequenced	1123_4_S76
1123_2_S46	PRJEB46398	NA	NA	NA	1123	NA	p7	Athletes	Moderate Athlete	Running	NA	Male	NA	NA	NA	NA	NA	NA	NA	NA	NA	Illumina NextSeq 500 paired end sequencing	Newly sequenced	1123_2_S46
1123_5_S8	PRJEB46398	NA	NA	NA	1123	NA	p7	Athletes	Moderate Athlete	Running	NA	Male	NA	NA	NA	NA	NA	NA	NA	NA	NA	Illumina NextSeq 500 paired end sequencing	Newly sequenced	1123_5_S8
1126_4_S47	PRJEB46398	NA	NA	NA	1126	NA	p7	Athletes	Moderate Athlete	Running	NA	Female	NA	NA	NA	NA	NA	NA	NA	NA	NA	Illumina NextSeq 500 paired end sequencing	Newly sequenced	1126_4_S47
1126_2_S52	PRJEB46398	NA	NA	NA	1126	NA	p7	Athletes	Moderate Athlete	Running	NA	Female	NA	NA	NA	NA	NA	NA	NA	NA	NA	Illumina NextSeq 500 paired end sequencing	Newly sequenced	1126_2_S52
1126_2_S52	PRJEB46398	NA	NA	NA	1126	NA	p7	Athletes	Moderate Athlete	Running	NA	Female	NA	NA	NA	NA	NA	NA	NA	NA	NA	Illumina NextSeq 500 paired end sequencing	Newly sequenced	1126_2_S52
1126_5_S77	PRJEB46398	NA	NA	NA	1126	NA	p7	Athletes	Moderate Athlete	Running	NA	Female	NA	NA	NA	NA	NA	NA	NA	NA	NA	Illumina NextSeq 500 paired end sequencing	Newly sequenced	1126_5_S77
1126_4_S47	PRJEB46398	NA	NA	NA	1126	NA	p7	Athletes	Moderate Athlete	Running	NA	Female	NA	NA	NA	NA	NA	NA	NA	NA	NA	Illumina NextSeq 500 paired end sequencing	Newly sequenced	1126_4_S47
1126_5_S77	PRJEB46398	NA	NA	NA	1126	NA	p7	Athletes	Moderate Athlete	Running	NA	Female	NA	NA	NA	NA	NA	NA	NA	NA	NA	Illumina NextSeq 500 paired end sequencing	Newly sequenced	1126_5_S77
1130_2_S78	PRJEB46398	NA	NA	NA	1130	NA	p7	Athletes	Moderate Athlete	Running	NA	Male	NA	NA	NA	NA	NA	NA	NA	NA	NA	Illumina NextSeq 500 paired end sequencing	Newly sequenced	1130_2_S78
1130_2_S78	PRJEB46398	NA	NA	NA	1130	NA	p7	Athletes	Moderate Athlete	Running	NA	Male	NA	NA	NA	NA	NA	NA	NA	NA	NA	Illumina NextSeq 500 paired end sequencing	Newly sequenced	1130_2_S78
1130_4_S17	PRJEB46398	NA	NA	NA	1130	NA	p7	Athletes	Moderate Athlete	Running	NA	Male	NA	NA	NA	NA	NA	NA	NA	NA	NA	Illumina NextSeq 500 paired end sequencing	Newly sequenced	1130_4_S17
1130_3_S55	PRJEB46398	NA	NA	NA	1130	NA	p7	Athletes	Moderate Athlete	Running	NA	Male	NA	NA	NA	NA	NA	NA	NA	NA	NA	Illumina NextSeq 500 paired end sequencing	Newly sequenced	1130_3_S55
1130_3_S55	PRJEB46398	NA	NA	NA	1130	NA	p7	Athletes	Moderate Athlete	Running	NA	Male	NA	NA	NA	NA	NA	NA	NA	NA	NA	Illumina NextSeq 500 paired end sequencing	Newly sequenced	1130_3_S55
1130_4_S17	PRJEB46398	NA	NA	NA	1130	NA	p7	Athletes	Moderate Athlete	Running	NA	Male	NA	NA	NA	NA	NA	NA	NA	NA	NA	Illumina NextSeq 500 paired end sequencing	Newly sequenced	1130_4_S17
1130_5_S28	PRJEB46398	NA	NA	NA	1130	NA	p7	Athletes	Moderate Athlete	Running	NA	Male	NA	NA	NA	NA	NA	NA	NA	NA	NA	Illumina NextSeq 500 paired end sequencing	Newly sequenced	1130_5_S28
1130_5_S28	PRJEB46398	NA	NA	NA	1130	NA	p7	Athletes	Moderate Athlete	Running	NA	Male	NA	NA	NA	NA	NA	NA	NA	NA	NA	Illumina NextSeq 500 paired end sequencing	Newly sequenced	1130_5_S28
1131_2_S17	PRJEB46398	NA	NA	NA	1131	NA	p7	Athletes	Moderate Athlete	Running	NA	Male	NA	NA	NA	NA	NA	NA	NA	NA	NA	Illumina NextSeq 500 paired end sequencing	Newly sequenced	1131_2_S17
1131_2_S17	PRJEB46398	NA	NA	NA	1131	NA	p7	Athletes	Moderate Athlete	Running	NA	Male	NA	NA	NA	NA	NA	NA	NA	NA	NA	Illumina NextSeq 500 paired end sequencing	Newly sequenced	1131_2_S17
1131_4_S79	PRJEB46398	NA	NA	NA	1131	NA	p7	Athletes	Moderate Athlete	Running	NA	Male	NA	NA	NA	NA	NA	NA	NA	NA	NA	Illumina NextSeq 500 paired end sequencing	Newly sequenced	1131_4_S79
1131_5_S70	PRJEB46398	NA	NA	NA	1131	NA	p7	Athletes	Moderate Athlete	Running	NA	Male	NA	NA	NA	NA	NA	NA	NA	NA	NA	Illumina NextSeq 500 paired end sequencing	Newly sequenced	1131_5_S70
1131_5_S70	PRJEB46398	NA	NA	NA	1131	NA	p7	Athletes	Moderate Athlete	Running	NA	Male	NA	NA	NA	NA	NA	NA	NA	NA	NA	Illumina NextSeq 500 paired end sequencing	Newly sequenced	1131_5_S70
1131_3_S53	PRJEB46398	NA	NA	NA	1131	NA	p7	Athletes	Moderate Athlete	Running	NA	Male	NA	NA	NA	NA	NA	NA	NA	NA	NA	Illumina NextSeq 500 paired end sequencing	Newly sequenced	1131_3_S53
1131_4_S79	PRJEB46398	NA	NA	NA	1131	NA	p7	Athletes	Moderate Athlete	Running	NA	Male	NA	NA	NA	NA	NA	NA	NA	NA	NA	Illumina NextSeq 500 paired end sequencing	Newly sequenced	1131_4_S79
1131_3_S53	PRJEB46398	NA	NA	NA	1131	NA	p7	Athletes	Moderate Athlete	Running	NA	Male	NA	NA	NA	NA	NA	NA	NA	NA	NA	Illumina NextSeq 500 paired end sequencing	Newly sequenced	1131_3_S53
1132_3_S80	PRJEB46398	NA	NA	NA	1132	NA	p7	Athletes	Moderate Athlete	Running	NA	Female	NA	NA	NA	NA	NA	NA	NA	NA	NA	Illumina NextSeq 500 paired end sequencing	Newly sequenced	1132_3_S80
1132_2_S18	PRJEB46398	NA	NA	NA	1132	NA	p7	Athletes	Moderate Athlete	Running	NA	Female	NA	NA	NA	NA	NA	NA	NA	NA	NA	Illumina NextSeq 500 paired end sequencing	Newly sequenced	1132_2_S18
1132_2_S18	PRJEB46398	NA	NA	NA	1132	NA	p7	Athletes	Moderate Athlete	Running	NA	Female	NA	NA	NA	NA	NA	NA	NA	NA	NA	Illumina NextSeq 500 paired end sequencing	Newly sequenced	1132_2_S18
1132_3_S80	PRJEB46398	NA	NA	NA	1132	NA	p7	Athletes	Moderate Athlete	Running	NA	Female	NA	NA	NA	NA	NA	NA	NA	NA	NA	Illumina NextSeq 500 paired end sequencing	Newly sequenced	1132_3_S80
1136_3_S55	PRJEB46398	NA	NA	NA	1136	NA	p7	Athletes	Moderate Athlete	Running	NA	Male	NA	NA	NA	NA	NA	NA	NA	NA	NA	Illumina NextSeq 500 paired end sequencing	Newly sequenced	1136_3_S55
1136_2_S54	PRJEB46398	NA	NA	NA	1136	NA	p7	Athletes	Moderate Athlete	Running	NA	Male	NA	NA	NA	NA	NA	NA	NA	NA	NA	Illumina NextSeq 500 paired end sequencing	Newly sequenced	1136_2_S54
1136_2_S54	PRJEB46398	NA	NA	NA	1136	NA	p7	Athletes	Moderate Athlete	Running	NA	Male	NA	NA	NA	NA	NA	NA	NA	NA	NA	Illumina NextSeq 500 paired end sequencing	Newly sequenced	1136_2_S54
1136_5_S19	PRJEB46398	NA	NA	NA	1136	NA	p7	Athletes	Moderate Athlete	Running	NA	Male	NA	NA	NA	NA	NA	NA	NA	NA	NA	Illumina NextSeq 500 paired end sequencing	Newly sequenced	1136_5_S19
1136_5_S19	PRJEB46398	NA	NA	NA	1136	NA	p7	Athletes	Moderate Athlete	Running	NA	Male	NA	NA	NA	NA	NA	NA	NA	NA	NA	Illumina NextSeq 500 paired end sequencing	Newly sequenced	1136_5_S19
1136_3_S55	PRJEB46398	NA	NA	NA	1136	NA	p7	Athletes	Moderate Athlete	Running	NA	Male	NA	NA	NA	NA	NA	NA	NA	NA	NA	Illumina NextSeq 500 paired end sequencing	Newly sequenced	1136_3_S55
1136_4_S30	PRJEB46398	NA	NA	NA	1136	NA	p7	Athletes	Moderate Athlete	Running	NA	Male	NA	NA	NA	NA	NA	NA	NA	NA	NA	Illumina NextSeq 500 paired end sequencing	Newly sequenced	1136_4_S30
1136_4_S30	PRJEB46398	NA	NA	NA	1136	NA	p7	Athletes	Moderate Athlete	Running	NA	Male	NA	NA	NA	NA	NA	NA	NA	NA	NA	Illumina NextSeq 500 paired end sequencing	Newly sequenced	1136_4_S30
1141_2_S56	PRJEB46398	NA	NA	NA	1141	NA	p7	Athletes	Moderate Athlete	Running	NA	Male	NA	NA	NA	NA	NA	NA	NA	NA	NA	Illumina NextSeq 500 paired end sequencing	Newly sequenced	1141_2_S56
1141_4_S57	PRJEB46398	NA	NA	NA	1141	NA	p7	Athletes	Moderate Athlete	Running	NA	Male	NA	NA	NA	NA	NA	NA	NA	NA	NA	Illumina NextSeq 500 paired end sequencing	Newly sequenced	1141_4_S57
1141_2_S56	PRJEB46398	NA	NA	NA	1141	NA	p7	Athletes	Moderate Athlete	Running	NA	Male	NA	NA	NA	NA	NA	NA	NA	NA	NA	Illumina NextSeq 500 paired end sequencing	Newly sequenced	1141_2_S56
1141_3_S76	PRJEB46398	NA	NA	NA	1141	NA	p7	Athletes	Moderate Athlete	Running	NA	Male	NA	NA	NA	NA	NA	NA	NA	NA	NA	Illumina NextSeq 500 paired end sequencing	Newly sequenced	1141_3_S76
1141_3_S76	PRJEB46398	NA	NA	NA	1141	NA	p7	Athletes	Moderate Athlete	Running	NA	Male	NA	NA	NA	NA	NA	NA	NA	NA	NA	Illumina NextSeq 500 paired end sequencing	Newly sequenced	1141_3_S76
1141_4_S57	PRJEB46398	NA	NA	NA	1141	NA	p7	Athletes	Moderate Athlete	Running	NA	Male	NA	NA	NA	NA	NA	NA	NA	NA	NA	Illumina NextSeq 500 paired end sequencing	Newly sequenced	1141_4_S57
1141_5_S31	PRJEB46398	NA	NA	NA	1141	NA	p7	Athletes	Moderate Athlete	Running	NA	Male	NA	NA	NA	NA	NA	NA	NA	NA	NA	Illumina NextSeq 500 paired end sequencing	Newly sequenced	1141_5_S31
1141_5_S31	PRJEB46398	NA	NA	NA	1141	NA	p7	Athletes	Moderate Athlete	Running	NA	Male	NA	NA	NA	NA	NA	NA	NA	NA	NA	Illumina NextSeq 500 paired end sequencing	Newly sequenced	1141_5_S31
1143_2_S22	PRJEB46398	NA	NA	NA	1143	NA	p7	Athletes	Moderate Athlete	Running	NA	Male	NA	NA	NA	NA	NA	NA	NA	NA	NA	Illumina NextSeq 500 paired end sequencing	Newly sequenced	1143_2_S22
1143_4_S58	PRJEB46398	NA	NA	NA	1143	NA	p7	Athletes	Moderate Athlete	Running	NA	Male	NA	NA	NA	NA	NA	NA	NA	NA	NA	Illumina NextSeq 500 paired end sequencing	Newly sequenced	1143_4_S58
1143_4_S58	PRJEB46398	NA	NA	NA	1143	NA	p7	Athletes	Moderate Athlete	Running	NA	Male	NA	NA	NA	NA	NA	NA	NA	NA	NA	Illumina NextSeq 500 paired end sequencing	Newly sequenced	1143_4_S58
1143_5_S74	PRJEB46398	NA	NA	NA	1143	NA	p7	Athletes	Moderate Athlete	Running	NA	Male	NA	NA	NA	NA	NA	NA	NA	NA	NA	Illumina NextSeq 500 paired end sequencing	Newly sequenced	1143_5_S74
1143_5_S74	PRJEB46398	NA	NA	NA	1143	NA	p7	Athletes	Moderate Athlete	Running	NA	Male	NA	NA	NA	NA	NA	NA	NA	NA	NA	Illumina NextSeq 500 paired end sequencing	Newly sequenced	1143_5_S74
1143_3_S66	PRJEB46398	NA	NA	NA	1143	NA	p7	Athletes	Moderate Athlete	Running	NA	Male	NA	NA	NA	NA	NA	NA	NA	NA	NA	Illumina NextSeq 500 paired end sequencing	Newly sequenced	1143_3_S66
1143_2_S22	PRJEB46398	NA	NA	NA	1143	NA	p7	Athletes	Moderate Athlete	Running	NA	Male	NA	NA	NA	NA	NA	NA	NA	NA	NA	Illumina NextSeq 500 paired end sequencing	Newly sequenced	1143_2_S22
1143_3_S66	PRJEB46398	NA	NA	NA	1143	NA	p7	Athletes	Moderate Athlete	Running	NA	Male	NA	NA	NA	NA	NA	NA	NA	NA	NA	Illumina NextSeq 500 paired end sequencing	Newly sequenced	1143_3_S66
1144_2_S64	PRJEB46398	NA	NA	NA	1144	NA	p7	Athletes	Moderate Athlete	Running	NA	Male	NA	NA	NA	NA	NA	NA	NA	NA	NA	Illumina NextSeq 500 paired end sequencing	Newly sequenced	1144_2_S64
1144_2_S64	PRJEB46398	NA	NA	NA	1144	NA	p7	Athletes	Moderate Athlete	Running	NA	Male	NA	NA	NA	NA	NA	NA	NA	NA	NA	Illumina NextSeq 500 paired end sequencing	Newly sequenced	1144_2_S64
1144_4_S67	PRJEB46398	NA	NA	NA	1144	NA	p7	Athletes	Moderate Athlete	Running	NA	Male	NA	NA	NA	NA	NA	NA	NA	NA	NA	Illumina NextSeq 500 paired end sequencing	Newly sequenced	1144_4_S67
1144_3_S23	PRJEB46398	NA	NA	NA	1144	NA	p7	Athletes	Moderate Athlete	Running	NA	Male	NA	NA	NA	NA	NA	NA	NA	NA	NA	Illumina NextSeq 500 paired end sequencing	Newly sequenced	1144_3_S23
1144_3_S23	PRJEB46398	NA	NA	NA	1144	NA	p7	Athletes	Moderate Athlete	Running	NA	Male	NA	NA	NA	NA	NA	NA	NA	NA	NA	Illumina NextSeq 500 paired end sequencing	Newly sequenced	1144_3_S23
1144_4_S67	PRJEB46398	NA	NA	NA	1144	NA	p7	Athletes	Moderate Athlete	Running	NA	Male	NA	NA	NA	NA	NA	NA	NA	NA	NA	Illumina NextSeq 500 paired end sequencing	Newly sequenced	1144_4_S67
1144_5_S59	PRJEB46398	NA	NA	NA	1144	NA	p7	Athletes	Moderate Athlete	Running	NA	Male	NA	NA	NA	NA	NA	NA	NA	NA	NA	Illumina NextSeq 500 paired end sequencing	Newly sequenced	1144_5_S59
1144_5_S59	PRJEB46398	NA	NA	NA	1144	NA	p7	Athletes	Moderate Athlete	Running	NA	Male	NA	NA	NA	NA	NA	NA	NA	NA	NA	Illumina NextSeq 500 paired end sequencing	Newly sequenced	1144_5_S59
1146_2_S68	PRJEB46398	NA	NA	NA	1146	NA	p7	Athletes	Moderate Athlete	Running	NA	Male	NA	NA	NA	NA	NA	NA	NA	NA	NA	Illumina NextSeq 500 paired end sequencing	Newly sequenced	1146_2_S68
1146_4_S49	PRJEB46398	NA	NA	NA	1146	NA	p7	Athletes	Moderate Athlete	Running	NA	Male	NA	NA	NA	NA	NA	NA	NA	NA	NA	Illumina NextSeq 500 paired end sequencing	Newly sequenced	1146_4_S49
1146_5_S72	PRJEB46398	NA	NA	NA	1146	NA	p7	Athletes	Moderate Athlete	Running	NA	Male	NA	NA	NA	NA	NA	NA	NA	NA	NA	Illumina NextSeq 500 paired end sequencing	Newly sequenced	1146_5_S72
1146_4_S49	PRJEB46398	NA	NA	NA	1146	NA	p7	Athletes	Moderate Athlete	Running	NA	Male	NA	NA	NA	NA	NA	NA	NA	NA	NA	Illumina NextSeq 500 paired end sequencing	Newly sequenced	1146_4_S49
1146_5_S72	PRJEB46398	NA	NA	NA	1146	NA	p7	Athletes	Moderate Athlete	Running	NA	Male	NA	NA	NA	NA	NA	NA	NA	NA	NA	Illumina NextSeq 500 paired end sequencing	Newly sequenced	1146_5_S72
1146_2_S68	PRJEB46398	NA	NA	NA	1146	NA	p7	Athletes	Moderate Athlete	Running	NA	Male	NA	NA	NA	NA	NA	NA	NA	NA	NA	Illumina NextSeq 500 paired end sequencing	Newly sequenced	1146_2_S68
1148_2_S79	PRJEB46398	NA	NA	NA	1148	NA	p7	Athletes	Moderate Athlete	Running	NA	Female	NA	NA	NA	NA	NA	NA	NA	NA	NA	Illumina NextSeq 500 paired end sequencing	Newly sequenced	1148_2_S79
1148_4_S80	PRJEB46398	NA	NA	NA	1148	NA	p7	Athletes	Moderate Athlete	Running	NA	Female	NA	NA	NA	NA	NA	NA	NA	NA	NA	Illumina NextSeq 500 paired end sequencing	Newly sequenced	1148_4_S80
1148_2_S79	PRJEB46398	NA	NA	NA	1148	NA	p7	Athletes	Moderate Athlete	Running	NA	Female	NA	NA	NA	NA	NA	NA	NA	NA	NA	Illumina NextSeq 500 paired end sequencing	Newly sequenced	1148_2_S79
1148_3_S68	PRJEB46398	NA	NA	NA	1148	NA	p7	Athletes	Moderate Athlete	Running	NA	Female	NA	NA	NA	NA	NA	NA	NA	NA	NA	Illumina NextSeq 500 paired end sequencing	Newly sequenced	1148_3_S68
1148_3_S68	PRJEB46398	NA	NA	NA	1148	NA	p7	Athletes	Moderate Athlete	Running	NA	Female	NA	NA	NA	NA	NA	NA	NA	NA	NA	Illumina NextSeq 500 paired end sequencing	Newly sequenced	1148_3_S68
1148_5_S24	PRJEB46398	NA	NA	NA	1148	NA	p7	Athletes	Moderate Athlete	Running	NA	Female	NA	NA	NA	NA	NA	NA	NA	NA	NA	Illumina NextSeq 500 paired end sequencing	Newly sequenced	1148_5_S24
1148_5_S24	PRJEB46398	NA	NA	NA	1148	NA	p7	Athletes	Moderate Athlete	Running	NA	Female	NA	NA	NA	NA	NA	NA	NA	NA	NA	Illumina NextSeq 500 paired end sequencing	Newly sequenced	1148_5_S24
1148_4_S80	PRJEB46398	NA	NA	NA	1148	NA	p7	Athletes	Moderate Athlete	Running	NA	Female	NA	NA	NA	NA	NA	NA	NA	NA	NA	Illumina NextSeq 500 paired end sequencing	Newly sequenced	1148_4_S80
1151_3_S69	PRJEB46398	NA	NA	NA	1151	NA	p7	Athletes	Moderate Athlete	Running	NA	Male	NA	NA	NA	NA	NA	NA	NA	NA	NA	Illumina NextSeq 500 paired end sequencing	Newly sequenced	1151_3_S69
1151_3_S69	PRJEB46398	NA	NA	NA	1151	NA	p7	Athletes	Moderate Athlete	Running	NA	Male	NA	NA	NA	NA	NA	NA	NA	NA	NA	Illumina NextSeq 500 paired end sequencing	Newly sequenced	1151_3_S69
1151_2_S33	PRJEB46398	NA	NA	NA	1151	NA	p7	Athletes	Moderate Athlete	Running	NA	Male	NA	NA	NA	NA	NA	NA	NA	NA	NA	Illumina NextSeq 500 paired end sequencing	Newly sequenced	1151_2_S33
1151_5_S81	PRJEB46398	NA	NA	NA	1151	NA	p7	Athletes	Moderate Athlete	Running	NA	Male	NA	NA	NA	NA	NA	NA	NA	NA	NA	Illumina NextSeq 500 paired end sequencing	Newly sequenced	1151_5_S81
1151_5_S81	PRJEB46398	NA	NA	NA	1151	NA	p7	Athletes	Moderate Athlete	Running	NA	Male	NA	NA	NA	NA	NA	NA	NA	NA	NA	Illumina NextSeq 500 paired end sequencing	Newly sequenced	1151_5_S81
1151_4_S70	PRJEB46398	NA	NA	NA	1151	NA	p7	Athletes	Moderate Athlete	Running	NA	Male	NA	NA	NA	NA	NA	NA	NA	NA	NA	Illumina NextSeq 500 paired end sequencing	Newly sequenced	1151_4_S70
1151_4_S70	PRJEB46398	NA	NA	NA	1151	NA	p7	Athletes	Moderate Athlete	Running	NA	Male	NA	NA	NA	NA	NA	NA	NA	NA	NA	Illumina NextSeq 500 paired end sequencing	Newly sequenced	1151_4_S70
1151_2_S33	PRJEB46398	NA	NA	NA	1151	NA	p7	Athletes	Moderate Athlete	Running	NA	Male	NA	NA	NA	NA	NA	NA	NA	NA	NA	Illumina NextSeq 500 paired end sequencing	Newly sequenced	1151_2_S33
1153_3_S50	PRJEB46398	NA	NA	NA	1153	NA	p7	Athletes	Moderate Athlete	Running	NA	Female	NA	NA	NA	NA	NA	NA	NA	NA	NA	Illumina NextSeq 500 paired end sequencing	Newly sequenced	1153_3_S50
1153_2_S75	PRJEB46398	NA	NA	NA	1153	NA	p7	Athletes	Moderate Athlete	Running	NA	Female	NA	NA	NA	NA	NA	NA	NA	NA	NA	Illumina NextSeq 500 paired end sequencing	Newly sequenced	1153_2_S75
1153_2_S75	PRJEB46398	NA	NA	NA	1153	NA	p7	Athletes	Moderate Athlete	Running	NA	Female	NA	NA	NA	NA	NA	NA	NA	NA	NA	Illumina NextSeq 500 paired end sequencing	Newly sequenced	1153_2_S75
1153_3_S50	PRJEB46398	NA	NA	NA	1153	NA	p7	Athletes	Moderate Athlete	Running	NA	Female	NA	NA	NA	NA	NA	NA	NA	NA	NA	Illumina NextSeq 500 paired end sequencing	Newly sequenced	1153_3_S50
1153_5_S69	PRJEB46398	NA	NA	NA	1153	NA	p7	Athletes	Moderate Athlete	Running	NA	Female	NA	NA	NA	NA	NA	NA	NA	NA	NA	Illumina NextSeq 500 paired end sequencing	Newly sequenced	1153_5_S69
1153_4_S71	PRJEB46398	NA	NA	NA	1153	NA	p7	Athletes	Moderate Athlete	Running	NA	Female	NA	NA	NA	NA	NA	NA	NA	NA	NA	Illumina NextSeq 500 paired end sequencing	Newly sequenced	1153_4_S71
1153_4_S71	PRJEB46398	NA	NA	NA	1153	NA	p7	Athletes	Moderate Athlete	Running	NA	Female	NA	NA	NA	NA	NA	NA	NA	NA	NA	Illumina NextSeq 500 paired end sequencing	Newly sequenced	1153_4_S71
1153_5_S69	PRJEB46398	NA	NA	NA	1153	NA	p7	Athletes	Moderate Athlete	Running	NA	Female	NA	NA	NA	NA	NA	NA	NA	NA	NA	Illumina NextSeq 500 paired end sequencing	Newly sequenced	1153_5_S69
1154_2_S77	PRJEB46398	NA	NA	NA	1154	NA	p7	Athletes	Moderate Athlete	Running	NA	Male	NA	NA	NA	NA	NA	NA	NA	NA	NA	Illumina NextSeq 500 paired end sequencing	Newly sequenced	1154_2_S77
1154_4_S31	PRJEB46398	NA	NA	NA	1154	NA	p7	Athletes	Moderate Athlete	Running	NA	Male	NA	NA	NA	NA	NA	NA	NA	NA	NA	Illumina NextSeq 500 paired end sequencing	Newly sequenced	1154_4_S31
1154_2_S77	PRJEB46398	NA	NA	NA	1154	NA	p7	Athletes	Moderate Athlete	Running	NA	Male	NA	NA	NA	NA	NA	NA	NA	NA	NA	Illumina NextSeq 500 paired end sequencing	Newly sequenced	1154_2_S77
1154_3_S1	PRJEB46398	NA	NA	NA	1154	NA	p7	Athletes	Moderate Athlete	Running	NA	Male	NA	NA	NA	NA	NA	NA	NA	NA	NA	Illumina NextSeq 500 paired end sequencing	Newly sequenced	1154_3_S1
1154_3_S1	PRJEB46398	NA	NA	NA	1154	NA	p7	Athletes	Moderate Athlete	Running	NA	Male	NA	NA	NA	NA	NA	NA	NA	NA	NA	Illumina NextSeq 500 paired end sequencing	Newly sequenced	1154_3_S1
1154_4_S31	PRJEB46398	NA	NA	NA	1154	NA	p7	Athletes	Moderate Athlete	Running	NA	Male	NA	NA	NA	NA	NA	NA	NA	NA	NA	Illumina NextSeq 500 paired end sequencing	Newly sequenced	1154_4_S31
1154_5_S65	PRJEB46398	NA	NA	NA	1154	NA	p7	Athletes	Moderate Athlete	Running	NA	Male	NA	NA	NA	NA	NA	NA	NA	NA	NA	Illumina NextSeq 500 paired end sequencing	Newly sequenced	1154_5_S65
1154_5_S65	PRJEB46398	NA	NA	NA	1154	NA	p7	Athletes	Moderate Athlete	Running	NA	Male	NA	NA	NA	NA	NA	NA	NA	NA	NA	Illumina NextSeq 500 paired end sequencing	Newly sequenced	1154_5_S65
1155_2_S2	PRJEB46398	NA	NA	NA	1155	NA	p7	Athletes	Moderate Athlete	Running	NA	Male	NA	NA	NA	NA	NA	NA	NA	NA	NA	Illumina NextSeq 500 paired end sequencing	Newly sequenced	1155_2_S2
1155_4_S82	PRJEB46398	NA	NA	NA	1155	NA	p7	Athletes	Moderate Athlete	Running	NA	Male	NA	NA	NA	NA	NA	NA	NA	NA	NA	Illumina NextSeq 500 paired end sequencing	Newly sequenced	1155_4_S82
1155_4_S82	PRJEB46398	NA	NA	NA	1155	NA	p7	Athletes	Moderate Athlete	Running	NA	Male	NA	NA	NA	NA	NA	NA	NA	NA	NA	Illumina NextSeq 500 paired end sequencing	Newly sequenced	1155_4_S82
1155_5_S28	PRJEB46398	NA	NA	NA	1155	NA	p7	Athletes	Moderate Athlete	Running	NA	Male	NA	NA	NA	NA	NA	NA	NA	NA	NA	Illumina NextSeq 500 paired end sequencing	Newly sequenced	1155_5_S28
1155_5_S28	PRJEB46398	NA	NA	NA	1155	NA	p7	Athletes	Moderate Athlete	Running	NA	Male	NA	NA	NA	NA	NA	NA	NA	NA	NA	Illumina NextSeq 500 paired end sequencing	Newly sequenced	1155_5_S28
1155_3_S20	PRJEB46398	NA	NA	NA	1155	NA	p7	Athletes	Moderate Athlete	Running	NA	Male	NA	NA	NA	NA	NA	NA	NA	NA	NA	Illumina NextSeq 500 paired end sequencing	Newly sequenced	1155_3_S20
1155_2_S2	PRJEB46398	NA	NA	NA	1155	NA	p7	Athletes	Moderate Athlete	Running	NA	Male	NA	NA	NA	NA	NA	NA	NA	NA	NA	Illumina NextSeq 500 paired end sequencing	Newly sequenced	1155_2_S2
1155_3_S20	PRJEB46398	NA	NA	NA	1155	NA	p7	Athletes	Moderate Athlete	Running	NA	Male	NA	NA	NA	NA	NA	NA	NA	NA	NA	Illumina NextSeq 500 paired end sequencing	Newly sequenced	1155_3_S20
1157_2_S32	PRJEB46398	NA	NA	NA	1157	NA	p7	Athletes	Moderate Athlete	Running	NA	Male	NA	NA	NA	NA	NA	NA	NA	NA	NA	Illumina NextSeq 500 paired end sequencing	Newly sequenced	1157_2_S32
1157_2_S32	PRJEB46398	NA	NA	NA	1157	NA	p7	Athletes	Moderate Athlete	Running	NA	Male	NA	NA	NA	NA	NA	NA	NA	NA	NA	Illumina NextSeq 500 paired end sequencing	Newly sequenced	1157_2_S32
1157_4_S3	PRJEB46398	NA	NA	NA	1157	NA	p7	Athletes	Moderate Athlete	Running	NA	Male	NA	NA	NA	NA	NA	NA	NA	NA	NA	Illumina NextSeq 500 paired end sequencing	Newly sequenced	1157_4_S3
1157_3_S76	PRJEB46398	NA	NA	NA	1157	NA	p7	Athletes	Moderate Athlete	Running	NA	Male	NA	NA	NA	NA	NA	NA	NA	NA	NA	Illumina NextSeq 500 paired end sequencing	Newly sequenced	1157_3_S76
1157_3_S76	PRJEB46398	NA	NA	NA	1157	NA	p7	Athletes	Moderate Athlete	Running	NA	Male	NA	NA	NA	NA	NA	NA	NA	NA	NA	Illumina NextSeq 500 paired end sequencing	Newly sequenced	1157_3_S76
1157_4_S3	PRJEB46398	NA	NA	NA	1157	NA	p7	Athletes	Moderate Athlete	Running	NA	Male	NA	NA	NA	NA	NA	NA	NA	NA	NA	Illumina NextSeq 500 paired end sequencing	Newly sequenced	1157_4_S3
1157_5_S21	PRJEB46398	NA	NA	NA	1157	NA	p7	Athletes	Moderate Athlete	Running	NA	Male	NA	NA	NA	NA	NA	NA	NA	NA	NA	Illumina NextSeq 500 paired end sequencing	Newly sequenced	1157_5_S21
1157_5_S21	PRJEB46398	NA	NA	NA	1157	NA	p7	Athletes	Moderate Athlete	Running	NA	Male	NA	NA	NA	NA	NA	NA	NA	NA	NA	Illumina NextSeq 500 paired end sequencing	Newly sequenced	1157_5_S21
1158_3_S45	PRJEB46398	NA	NA	NA	1158	NA	p7	Athletes	Moderate Athlete	Running	NA	Female	NA	NA	NA	NA	NA	NA	NA	NA	NA	Illumina NextSeq 500 paired end sequencing	Newly sequenced	1158_3_S45
1158_3_S45	PRJEB46398	NA	NA	NA	1158	NA	p7	Athletes	Moderate Athlete	Running	NA	Female	NA	NA	NA	NA	NA	NA	NA	NA	NA	Illumina NextSeq 500 paired end sequencing	Newly sequenced	1158_3_S45
1158_2_S4	PRJEB46398	NA	NA	NA	1158	NA	p7	Athletes	Moderate Athlete	Running	NA	Female	NA	NA	NA	NA	NA	NA	NA	NA	NA	Illumina NextSeq 500 paired end sequencing	Newly sequenced	1158_2_S4
1158_5_S77	PRJEB46398	NA	NA	NA	1158	NA	p7	Athletes	Moderate Athlete	Running	NA	Female	NA	NA	NA	NA	NA	NA	NA	NA	NA	Illumina NextSeq 500 paired end sequencing	Newly sequenced	1158_5_S77
1158_5_S77	PRJEB46398	NA	NA	NA	1158	NA	p7	Athletes	Moderate Athlete	Running	NA	Female	NA	NA	NA	NA	NA	NA	NA	NA	NA	Illumina NextSeq 500 paired end sequencing	Newly sequenced	1158_5_S77
1158_4_S22	PRJEB46398	NA	NA	NA	1158	NA	p7	Athletes	Moderate Athlete	Running	NA	Female	NA	NA	NA	NA	NA	NA	NA	NA	NA	Illumina NextSeq 500 paired end sequencing	Newly sequenced	1158_4_S22
1158_4_S22	PRJEB46398	NA	NA	NA	1158	NA	p7	Athletes	Moderate Athlete	Running	NA	Female	NA	NA	NA	NA	NA	NA	NA	NA	NA	Illumina NextSeq 500 paired end sequencing	Newly sequenced	1158_4_S22
1158_2_S4	PRJEB46398	NA	NA	NA	1158	NA	p7	Athletes	Moderate Athlete	Running	NA	Female	NA	NA	NA	NA	NA	NA	NA	NA	NA	Illumina NextSeq 500 paired end sequencing	Newly sequenced	1158_2_S4
1161_3_S23	PRJEB46398	NA	NA	NA	1161	NA	p7	Athletes	Moderate Athlete	Running	NA	Male	NA	NA	NA	NA	NA	NA	NA	NA	NA	Illumina NextSeq 500 paired end sequencing	Newly sequenced	1161_3_S23
1161_2_S83	PRJEB46398	NA	NA	NA	1161	NA	p7	Athletes	Moderate Athlete	Running	NA	Male	NA	NA	NA	NA	NA	NA	NA	NA	NA	Illumina NextSeq 500 paired end sequencing	Newly sequenced	1161_2_S83
1161_2_S83	PRJEB46398	NA	NA	NA	1161	NA	p7	Athletes	Moderate Athlete	Running	NA	Male	NA	NA	NA	NA	NA	NA	NA	NA	NA	Illumina NextSeq 500 paired end sequencing	Newly sequenced	1161_2_S83
1161_3_S23	PRJEB46398	NA	NA	NA	1161	NA	p7	Athletes	Moderate Athlete	Running	NA	Male	NA	NA	NA	NA	NA	NA	NA	NA	NA	Illumina NextSeq 500 paired end sequencing	Newly sequenced	1161_3_S23
1161_4_S33	PRJEB46398	NA	NA	NA	1161	NA	p7	Athletes	Moderate Athlete	Running	NA	Male	NA	NA	NA	NA	NA	NA	NA	NA	NA	Illumina NextSeq 500 paired end sequencing	Newly sequenced	1161_4_S33
1161_4_S33	PRJEB46398	NA	NA	NA	1161	NA	p7	Athletes	Moderate Athlete	Running	NA	Male	NA	NA	NA	NA	NA	NA	NA	NA	NA	Illumina NextSeq 500 paired end sequencing	Newly sequenced	1161_4_S33
1162_2_S25	PRJEB46398	NA	NA	NA	1162	NA	p7	Athletes	Moderate Athlete	Running	NA	Female	NA	NA	NA	NA	NA	NA	NA	NA	NA	Illumina NextSeq 500 paired end sequencing	Newly sequenced	1162_2_S25
1162_3_S63	PRJEB46398	NA	NA	NA	1162	NA	p7	Athletes	Moderate Athlete	Running	NA	Female	NA	NA	NA	NA	NA	NA	NA	NA	NA	Illumina NextSeq 500 paired end sequencing	Newly sequenced	1162_3_S63
1162_4_S5	PRJEB46398	NA	NA	NA	1162	NA	p7	Athletes	Moderate Athlete	Running	NA	Female	NA	NA	NA	NA	NA	NA	NA	NA	NA	Illumina NextSeq 500 paired end sequencing	Newly sequenced	1162_4_S5
1162_5_S32	PRJEB46398	NA	NA	NA	1162	NA	p7	Athletes	Moderate Athlete	Running	NA	Female	NA	NA	NA	NA	NA	NA	NA	NA	NA	Illumina NextSeq 500 paired end sequencing	Newly sequenced	1162_5_S32
1162_3_S63	PRJEB46398	NA	NA	NA	1162	NA	p7	Athletes	Moderate Athlete	Running	NA	Female	NA	NA	NA	NA	NA	NA	NA	NA	NA	Illumina NextSeq 500 paired end sequencing	Newly sequenced	1162_3_S63
1162_4_S5	PRJEB46398	NA	NA	NA	1162	NA	p7	Athletes	Moderate Athlete	Running	NA	Female	NA	NA	NA	NA	NA	NA	NA	NA	NA	Illumina NextSeq 500 paired end sequencing	Newly sequenced	1162_4_S5
1162_2_S25	PRJEB46398	NA	NA	NA	1162	NA	p7	Athletes	Moderate Athlete	Running	NA	Female	NA	NA	NA	NA	NA	NA	NA	NA	NA	Illumina NextSeq 500 paired end sequencing	Newly sequenced	1162_2_S25
1162_5_S32	PRJEB46398	NA	NA	NA	1162	NA	p7	Athletes	Moderate Athlete	Running	NA	Female	NA	NA	NA	NA	NA	NA	NA	NA	NA	Illumina NextSeq 500 paired end sequencing	Newly sequenced	1162_5_S32
1169_3_S26	PRJEB46398	NA	NA	NA	1169	NA	p7	Athletes	Moderate Athlete	Running	NA	Male	NA	NA	NA	NA	NA	NA	NA	NA	NA	Illumina NextSeq 500 paired end sequencing	Newly sequenced	1169_3_S26
1169_2_S34	PRJEB46398	NA	NA	NA	1169	NA	p7	Athletes	Moderate Athlete	Running	NA	Male	NA	NA	NA	NA	NA	NA	NA	NA	NA	Illumina NextSeq 500 paired end sequencing	Newly sequenced	1169_2_S34
1169_2_S34	PRJEB46398	NA	NA	NA	1169	NA	p7	Athletes	Moderate Athlete	Running	NA	Male	NA	NA	NA	NA	NA	NA	NA	NA	NA	Illumina NextSeq 500 paired end sequencing	Newly sequenced	1169_2_S34
1169_5_S6	PRJEB46398	NA	NA	NA	1169	NA	p7	Athletes	Moderate Athlete	Running	NA	Male	NA	NA	NA	NA	NA	NA	NA	NA	NA	Illumina NextSeq 500 paired end sequencing	Newly sequenced	1169_5_S6
1169_5_S6	PRJEB46398	NA	NA	NA	1169	NA	p7	Athletes	Moderate Athlete	Running	NA	Male	NA	NA	NA	NA	NA	NA	NA	NA	NA	Illumina NextSeq 500 paired end sequencing	Newly sequenced	1169_5_S6
1169_3_S26	PRJEB46398	NA	NA	NA	1169	NA	p7	Athletes	Moderate Athlete	Running	NA	Male	NA	NA	NA	NA	NA	NA	NA	NA	NA	Illumina NextSeq 500 paired end sequencing	Newly sequenced	1169_3_S26
1169_4_S73	PRJEB46398	NA	NA	NA	1169	NA	p7	Athletes	Moderate Athlete	Running	NA	Male	NA	NA	NA	NA	NA	NA	NA	NA	NA	Illumina NextSeq 500 paired end sequencing	Newly sequenced	1169_4_S73
1169_4_S73	PRJEB46398	NA	NA	NA	1169	NA	p7	Athletes	Moderate Athlete	Running	NA	Male	NA	NA	NA	NA	NA	NA	NA	NA	NA	Illumina NextSeq 500 paired end sequencing	Newly sequenced	1169_4_S73
1170_3_S33	PRJEB46398	NA	NA	NA	1170	NA	p7	Athletes	Moderate Athlete	Running	NA	Male	NA	NA	NA	NA	NA	NA	NA	NA	NA	Illumina NextSeq 500 paired end sequencing	Newly sequenced	1170_3_S33
1170_2_S60	PRJEB46398	NA	NA	NA	1170	NA	p7	Athletes	Moderate Athlete	Running	NA	Male	NA	NA	NA	NA	NA	NA	NA	NA	NA	Illumina NextSeq 500 paired end sequencing	Newly sequenced	1170_2_S60
1170_2_S60	PRJEB46398	NA	NA	NA	1170	NA	p7	Athletes	Moderate Athlete	Running	NA	Male	NA	NA	NA	NA	NA	NA	NA	NA	NA	Illumina NextSeq 500 paired end sequencing	Newly sequenced	1170_2_S60
1170_3_S33	PRJEB46398	NA	NA	NA	1170	NA	p7	Athletes	Moderate Athlete	Running	NA	Male	NA	NA	NA	NA	NA	NA	NA	NA	NA	Illumina NextSeq 500 paired end sequencing	Newly sequenced	1170_3_S33
1170_5_S7	PRJEB46398	NA	NA	NA	1170	NA	p7	Athletes	Moderate Athlete	Running	NA	Male	NA	NA	NA	NA	NA	NA	NA	NA	NA	Illumina NextSeq 500 paired end sequencing	Newly sequenced	1170_5_S7
1170_4_S27	PRJEB46398	NA	NA	NA	1170	NA	p7	Athletes	Moderate Athlete	Running	NA	Male	NA	NA	NA	NA	NA	NA	NA	NA	NA	Illumina NextSeq 500 paired end sequencing	Newly sequenced	1170_4_S27
1170_4_S27	PRJEB46398	NA	NA	NA	1170	NA	p7	Athletes	Moderate Athlete	Running	NA	Male	NA	NA	NA	NA	NA	NA	NA	NA	NA	Illumina NextSeq 500 paired end sequencing	Newly sequenced	1170_4_S27
1170_5_S7	PRJEB46398	NA	NA	NA	1170	NA	p7	Athletes	Moderate Athlete	Running	NA	Male	NA	NA	NA	NA	NA	NA	NA	NA	NA	Illumina NextSeq 500 paired end sequencing	Newly sequenced	1170_5_S7
1172_3_S8	PRJEB46398	NA	NA	NA	1172	NA	p7	Athletes	Moderate Athlete	Running	NA	Female	NA	NA	NA	NA	NA	NA	NA	NA	NA	Illumina NextSeq 500 paired end sequencing	Newly sequenced	1172_3_S8
1172_4_S35	PRJEB46398	NA	NA	NA	1172	NA	p7	Athletes	Moderate Athlete	Running	NA	Female	NA	NA	NA	NA	NA	NA	NA	NA	NA	Illumina NextSeq 500 paired end sequencing	Newly sequenced	1172_4_S35
1172_4_S35	PRJEB46398	NA	NA	NA	1172	NA	p7	Athletes	Moderate Athlete	Running	NA	Female	NA	NA	NA	NA	NA	NA	NA	NA	NA	Illumina NextSeq 500 paired end sequencing	Newly sequenced	1172_4_S35
1172_5_S29	PRJEB46398	NA	NA	NA	1172	NA	p7	Athletes	Moderate Athlete	Running	NA	Female	NA	NA	NA	NA	NA	NA	NA	NA	NA	Illumina NextSeq 500 paired end sequencing	Newly sequenced	1172_5_S29
1172_5_S29	PRJEB46398	NA	NA	NA	1172	NA	p7	Athletes	Moderate Athlete	Running	NA	Female	NA	NA	NA	NA	NA	NA	NA	NA	NA	Illumina NextSeq 500 paired end sequencing	Newly sequenced	1172_5_S29
1172_3_S8	PRJEB46398	NA	NA	NA	1172	NA	p7	Athletes	Moderate Athlete	Running	NA	Female	NA	NA	NA	NA	NA	NA	NA	NA	NA	Illumina NextSeq 500 paired end sequencing	Newly sequenced	1172_3_S8
1172_2_S67	PRJEB46398	NA	NA	NA	1172	NA	p7	Athletes	Moderate Athlete	Running	NA	Female	NA	NA	NA	NA	NA	NA	NA	NA	NA	Illumina NextSeq 500 paired end sequencing	Newly sequenced	1172_2_S67
1172_2_S67	PRJEB46398	NA	NA	NA	1172	NA	p7	Athletes	Moderate Athlete	Running	NA	Female	NA	NA	NA	NA	NA	NA	NA	NA	NA	Illumina NextSeq 500 paired end sequencing	Newly sequenced	1172_2_S67
1176_2_S30	PRJEB46398	NA	NA	NA	1176	NA	p7	Athletes	Moderate Athlete	Running	NA	Male	NA	NA	NA	NA	NA	NA	NA	NA	NA	Illumina NextSeq 500 paired end sequencing	Newly sequenced	1176_2_S30
1176_2_S30	PRJEB46398	NA	NA	NA	1176	NA	p7	Athletes	Moderate Athlete	Running	NA	Male	NA	NA	NA	NA	NA	NA	NA	NA	NA	Illumina NextSeq 500 paired end sequencing	Newly sequenced	1176_2_S30
1176_4_S78	PRJEB46398	NA	NA	NA	1176	NA	p7	Athletes	Moderate Athlete	Running	NA	Male	NA	NA	NA	NA	NA	NA	NA	NA	NA	Illumina NextSeq 500 paired end sequencing	Newly sequenced	1176_4_S78
1176_3_S9	PRJEB46398	NA	NA	NA	1176	NA	p7	Athletes	Moderate Athlete	Running	NA	Male	NA	NA	NA	NA	NA	NA	NA	NA	NA	Illumina NextSeq 500 paired end sequencing	Newly sequenced	1176_3_S9
1176_3_S9	PRJEB46398	NA	NA	NA	1176	NA	p7	Athletes	Moderate Athlete	Running	NA	Male	NA	NA	NA	NA	NA	NA	NA	NA	NA	Illumina NextSeq 500 paired end sequencing	Newly sequenced	1176_3_S9
1176_4_S78	PRJEB46398	NA	NA	NA	1176	NA	p7	Athletes	Moderate Athlete	Running	NA	Male	NA	NA	NA	NA	NA	NA	NA	NA	NA	Illumina NextSeq 500 paired end sequencing	Newly sequenced	1176_4_S78
1176_5_S39	PRJEB46398	NA	NA	NA	1176	NA	p7	Athletes	Moderate Athlete	Running	NA	Male	NA	NA	NA	NA	NA	NA	NA	NA	NA	Illumina NextSeq 500 paired end sequencing	Newly sequenced	1176_5_S39
1176_5_S39	PRJEB46398	NA	NA	NA	1176	NA	p7	Athletes	Moderate Athlete	Running	NA	Male	NA	NA	NA	NA	NA	NA	NA	NA	NA	Illumina NextSeq 500 paired end sequencing	Newly sequenced	1176_5_S39
1177_2_S40	PRJEB46398	NA	NA	NA	1177	NA	p7	Athletes	Moderate Athlete	Running	NA	Female	NA	NA	NA	NA	NA	NA	NA	NA	NA	Illumina NextSeq 500 paired end sequencing	Newly sequenced	1177_2_S40
1177_3_S31	PRJEB46398	NA	NA	NA	1177	NA	p7	Athletes	Moderate Athlete	Running	NA	Female	NA	NA	NA	NA	NA	NA	NA	NA	NA	Illumina NextSeq 500 paired end sequencing	Newly sequenced	1177_3_S31
1177_4_S12	PRJEB46398	NA	NA	NA	1177	NA	p7	Athletes	Moderate Athlete	Running	NA	Female	NA	NA	NA	NA	NA	NA	NA	NA	NA	Illumina NextSeq 500 paired end sequencing	Newly sequenced	1177_4_S12
1177_5_S61	PRJEB46398	NA	NA	NA	1177	NA	p7	Athletes	Moderate Athlete	Running	NA	Female	NA	NA	NA	NA	NA	NA	NA	NA	NA	Illumina NextSeq 500 paired end sequencing	Newly sequenced	1177_5_S61
1177_3_S31	PRJEB46398	NA	NA	NA	1177	NA	p7	Athletes	Moderate Athlete	Running	NA	Female	NA	NA	NA	NA	NA	NA	NA	NA	NA	Illumina NextSeq 500 paired end sequencing	Newly sequenced	1177_3_S31
1177_4_S12	PRJEB46398	NA	NA	NA	1177	NA	p7	Athletes	Moderate Athlete	Running	NA	Female	NA	NA	NA	NA	NA	NA	NA	NA	NA	Illumina NextSeq 500 paired end sequencing	Newly sequenced	1177_4_S12
1177_2_S40	PRJEB46398	NA	NA	NA	1177	NA	p7	Athletes	Moderate Athlete	Running	NA	Female	NA	NA	NA	NA	NA	NA	NA	NA	NA	Illumina NextSeq 500 paired end sequencing	Newly sequenced	1177_2_S40
1177_5_S61	PRJEB46398	NA	NA	NA	1177	NA	p7	Athletes	Moderate Athlete	Running	NA	Female	NA	NA	NA	NA	NA	NA	NA	NA	NA	Illumina NextSeq 500 paired end sequencing	Newly sequenced	1177_5_S61
1183_3_S41	PRJEB46398	NA	NA	NA	1183	NA	p7	Athletes	Moderate Athlete	Running	NA	Female	NA	NA	NA	NA	NA	NA	NA	NA	NA	Illumina NextSeq 500 paired end sequencing	Newly sequenced	1183_3_S41
1183_2_S14	PRJEB46398	NA	NA	NA	1183	NA	p7	Athletes	Moderate Athlete	Running	NA	Female	NA	NA	NA	NA	NA	NA	NA	NA	NA	Illumina NextSeq 500 paired end sequencing	Newly sequenced	1183_2_S14
1183_2_S14	PRJEB46398	NA	NA	NA	1183	NA	p7	Athletes	Moderate Athlete	Running	NA	Female	NA	NA	NA	NA	NA	NA	NA	NA	NA	Illumina NextSeq 500 paired end sequencing	Newly sequenced	1183_2_S14
1183_5_S66	PRJEB46398	NA	NA	NA	1183	NA	p7	Athletes	Moderate Athlete	Running	NA	Female	NA	NA	NA	NA	NA	NA	NA	NA	NA	Illumina NextSeq 500 paired end sequencing	Newly sequenced	1183_5_S66
1183_5_S66	PRJEB46398	NA	NA	NA	1183	NA	p7	Athletes	Moderate Athlete	Running	NA	Female	NA	NA	NA	NA	NA	NA	NA	NA	NA	Illumina NextSeq 500 paired end sequencing	Newly sequenced	1183_5_S66
1183_3_S41	PRJEB46398	NA	NA	NA	1183	NA	p7	Athletes	Moderate Athlete	Running	NA	Female	NA	NA	NA	NA	NA	NA	NA	NA	NA	Illumina NextSeq 500 paired end sequencing	Newly sequenced	1183_3_S41
1183_4_S39	PRJEB46398	NA	NA	NA	1183	NA	p7	Athletes	Moderate Athlete	Running	NA	Female	NA	NA	NA	NA	NA	NA	NA	NA	NA	Illumina NextSeq 500 paired end sequencing	Newly sequenced	1183_4_S39
1183_4_S39	PRJEB46398	NA	NA	NA	1183	NA	p7	Athletes	Moderate Athlete	Running	NA	Female	NA	NA	NA	NA	NA	NA	NA	NA	NA	Illumina NextSeq 500 paired end sequencing	Newly sequenced	1183_4_S39
1187_3_S15	PRJEB46398	NA	NA	NA	1187	NA	p7	Athletes	Moderate Athlete	Running	NA	Female	NA	NA	NA	NA	NA	NA	NA	NA	NA	Illumina NextSeq 500 paired end sequencing	Newly sequenced	1187_3_S15
1187_2_S62	PRJEB46398	NA	NA	NA	1187	NA	p7	Athletes	Moderate Athlete	Running	NA	Female	NA	NA	NA	NA	NA	NA	NA	NA	NA	Illumina NextSeq 500 paired end sequencing	Newly sequenced	1187_2_S62
1187_2_S62	PRJEB46398	NA	NA	NA	1187	NA	p7	Athletes	Moderate Athlete	Running	NA	Female	NA	NA	NA	NA	NA	NA	NA	NA	NA	Illumina NextSeq 500 paired end sequencing	Newly sequenced	1187_2_S62
1187_3_S15	PRJEB46398	NA	NA	NA	1187	NA	p7	Athletes	Moderate Athlete	Running	NA	Female	NA	NA	NA	NA	NA	NA	NA	NA	NA	Illumina NextSeq 500 paired end sequencing	Newly sequenced	1187_3_S15
1187_5_S48	PRJEB46398	NA	NA	NA	1187	NA	p7	Athletes	Moderate Athlete	Running	NA	Female	NA	NA	NA	NA	NA	NA	NA	NA	NA	Illumina NextSeq 500 paired end sequencing	Newly sequenced	1187_5_S48
1187_4_S42	PRJEB46398	NA	NA	NA	1187	NA	p7	Athletes	Moderate Athlete	Running	NA	Female	NA	NA	NA	NA	NA	NA	NA	NA	NA	Illumina NextSeq 500 paired end sequencing	Newly sequenced	1187_4_S42
1187_4_S42	PRJEB46398	NA	NA	NA	1187	NA	p7	Athletes	Moderate Athlete	Running	NA	Female	NA	NA	NA	NA	NA	NA	NA	NA	NA	Illumina NextSeq 500 paired end sequencing	Newly sequenced	1187_4_S42
1187_5_S48	PRJEB46398	NA	NA	NA	1187	NA	p7	Athletes	Moderate Athlete	Running	NA	Female	NA	NA	NA	NA	NA	NA	NA	NA	NA	Illumina NextSeq 500 paired end sequencing	Newly sequenced	1187_5_S48

## Sheet: Supplementary Table 2
Supplementary Table 2. Results of differential abundance analysis of sort read taxonomic data as determined using Maaslin
feature	metadata	value	coef	stderr	N	N.not.0	pval	qval
k__Bacteria.p__Firmicutes.c__Clostridia.o__Clostridiales.f__Clostridiales_unclassified.g__Clostridiales_unclassified.s__Clostridiales_bacterium.t__SGB15143	primary	Controls	2.7646	0.219345	650	164	9.86844e-33	3.36514e-30
k__Bacteria.p__Proteobacteria.c__Deltaproteobacteria.o__Desulfovibrionales.f__Desulfovibrionaceae.g__Bilophila.s__Bilophila_wadsworthia.t__SGB15452	primary	Controls	4.04959	0.326861	650	259	8.67908e-32	1.47978e-29
k__Bacteria.p__Firmicutes.c__Clostridia.o__Clostridiales.f__Clostridiaceae.g__Clostridium.s__Clostridium_phoceensis.t__SGB15154	primary	Controls	3.55092	0.298113	650	224	1.01479e-29	1.15348e-27
k__Bacteria.p__Firmicutes.c__Clostridia.o__Clostridiales.f__Oscillospiraceae.g__Dysosmobacter.s__Dysosmobacter_welbionis.t__SGB15078	primary	Controls	3.90241	0.33354	650	261	8.02295e-29	6.83956e-27
k__Bacteria.p__Bacteroidetes.c__Bacteroidia.o__Bacteroidales.f__Odoribacteraceae.g__Odoribacter.s__Odoribacter_splanchnicus.t__SGB1790	primary	Controls	4.7067	0.411919	650	434	1.12759e-27	7.69014e-26
k__Bacteria.p__Firmicutes.c__Clostridia.o__Candidatus_Borkfalkiales.f__Candidatus_Borkfalkiaceae.g__Candidatus_Borkfalkia.s__Candidatus_Borkfalkia_ceftriaxoniphila.t__SGB14027	primary	Controls	2.02761	0.183536	650	84	4.08483e-26	2.32155e-24
k__Bacteria.p__Firmicutes.c__Clostridia.o__Clostridia_unclassified.f__Clostridia_unclassified.g__Clostridia_unclassified.s__Clostridia_bacterium.t__SGB13982	primary	Controls	2.48005	0.225711	650	94	7.14551e-26	3.48089e-24
k__Bacteria.p__Firmicutes.c__Clostridia.o__Clostridia_unclassified.f__Clostridia_unclassified.g__Clostridia_unclassified.s__Clostridia_bacterium.t__SGB13983	primary	Controls	2.37674	0.227566	650	82	1.04947e-23	4.47336e-22
k__Bacteria.p__Lentisphaerae.c__Lentisphaeria.o__Lentisphaeria_unclassified.f__Lentisphaeria_unclassified.g__Lentisphaeria_unclassified.s__Lentisphaeria_bacterium.t__SGB9203	primary	Controls	1.97528	0.192183	650	69	4.65484e-23	1.76367e-21
k__Bacteria.p__Bacteroidetes.c__Bacteroidia.o__Bacteroidales.f__Rikenellaceae.g__Alistipes.s__Alistipes_ihumii.t__SGB2328	primary	Controls	4.3296	0.443157	650	222	3.99787e-21	1.36328e-19
k__Bacteria.p__Bacteroidetes.c__Bacteroidia.o__Bacteroidales.f__Rikenellaceae.g__Alistipes.s__Alistipes_communis.t__SGB2290	primary	Controls	3.5036	0.364703	650	343	1.61373e-20	5.00257e-19
k__Bacteria.p__Firmicutes.c__Clostridia.o__Clostridiales.f__Ruminococcaceae.g__GGB9619.s__GGB9619_SGB15067.t__SGB15067	primary	Controls	1.5652	0.166628	650	88	9.74593e-20	2.76947e-18
k__Bacteria.p__Firmicutes.c__Clostridia.o__Clostridiales.f__Ruminococcaceae.g__GGB9614.s__GGB9614_SGB15049.t__SGB15049	primary	Controls	2.71458	0.290165	650	179	1.33927e-19	3.513e-18
k__Bacteria.p__Firmicutes.c__Clostridia.o__Clostridiales.f__Oscillospiraceae.g__Dysosmobacter.s__Dysosmobacter_sp_NSJ_60.t__SGB15124	primary	Controls	2.32269	0.252778	650	145	5.32036e-19	1.29589e-17
k__Bacteria.p__Bacteroidetes.c__Bacteroidia.o__Bacteroidales.f__Odoribacteraceae.g__Butyricimonas.s__Butyricimonas_faecihominis.t__SGB1786	primary	Controls	1.34557	0.146983	650	72	7.03957e-19	1.60033e-17
k__Bacteria.p__Firmicutes.c__Clostridia.o__Clostridiales.f__Ruminococcaceae.g__GGB9621.s__GGB9621_SGB15073.t__SGB15073	primary	Controls	1.81028	0.20081	650	95	2.1983e-18	4.68513e-17
k__Bacteria.p__Bacteroidetes.c__Bacteroidia.o__Bacteroidales.f__Tannerellaceae.g__Parabacteroides.s__Parabacteroides_distasonis.t__SGB1934	primary	Controls	3.81489	0.424231	650	480	2.63579e-18	4.99335e-17
k__Bacteria.p__Firmicutes.c__CFGB3047.o__OFGB3047.f__FGB3047.g__GGB9557.s__GGB9557_SGB14966.t__SGB14966	primary	Controls	1.52762	0.169833	650	71	2.58606e-18	4.99335e-17
k__Bacteria.p__Firmicutes.c__Clostridia.o__Clostridiales.f__Clostridiales_unclassified.g__Clostridiales_unclassified.s__Clostridiales_unclassified_SGB15145.t__SGB15145	primary	Controls	2.08376	0.235916	650	151	9.52591e-18	1.70965e-16
k__Bacteria.p__Firmicutes.c__Clostridia.o__Clostridia_unclassified.f__Clostridia_unclassified.g__Clostridia_unclassified.s__Clostridia_bacterium.t__SGB5180	primary	Controls	1.41352	0.164378	650	80	6.02362e-17	1.02703e-15
k__Bacteria.p__Bacteroidetes.c__Bacteroidia.o__Bacteroidales.f__Barnesiellaceae.g__Coprobacter.s__Coprobacter_fastidiosus.t__SGB1963	primary	Controls	3.01227	0.361729	650	188	4.91577e-16	7.98228e-15
k__Bacteria.p__Bacteroidetes.c__Bacteroidia.o__Bacteroidales.f__Bacteroidaceae.g__Bacteroides.s__Bacteroides_xylanisolvens.t__SGB1867	primary	Controls	2.76848	0.344246	650	333	4.20555e-15	6.32195e-14
k__Bacteria.p__Bacteroidetes.c__Bacteroidia.o__Bacteroidales.f__Barnesiellaceae.g__Coprobacter.s__Coprobacter_secundus.t__SGB1962	primary	Controls	1.66217	0.20673	650	78	4.26407e-15	6.32195e-14
k__Bacteria.p__Bacteroidetes.c__Bacteroidia.o__Bacteroidales.f__Rikenellaceae.g__Alistipes.s__Alistipes_finegoldii.t__SGB2301	primary	Controls	2.22773	0.299253	650	277	3.11485e-13	4.42568e-12
k__Bacteria.p__Bacteroidetes.c__Bacteroidia.o__Bacteroidales.f__Bacteroidaceae.g__Bacteroides.s__Bacteroides_uniformis.t__SGB1836_group	primary	Controls	2.33462	0.314533	650	582	3.62654e-13	4.94661e-12
k__Bacteria.p__Bacteroidetes.c__Bacteroidia.o__Bacteroidales.f__Barnesiellaceae.g__Barnesiella.s__Barnesiella_intestinihominis.t__SGB1965	primary	Controls	3.19808	0.440541	650	443	1.11687e-12	1.46482e-11
k__Bacteria.p__Firmicutes.c__Clostridia.o__Clostridiales.f__Ruminococcaceae.g__GGB9667.s__GGB9667_SGB15164.t__SGB15164	primary	Controls	1.63657	0.229878	650	95	2.88972e-12	3.6496e-11
k__Bacteria.p__Firmicutes.c__Clostridia.o__Clostridiales.f__Ruminococcaceae.g__Flavonifractor.s__Flavonifractor_plautii.t__SGB15132	primary	Controls	2.29386	0.322613	650	152	3.07025e-12	3.73913e-11
k__Bacteria.p__Firmicutes.c__Clostridia.o__Clostridiales.f__Clostridiales_unclassified.g__Intestinimonas.s__Intestinimonas_butyriciproducens.t__SGB15126	primary	Controls	1.42913	0.211114	650	66	2.89943e-11	3.40933e-10
k__Bacteria.p__Bacteroidetes.c__Bacteroidia.o__Bacteroidales.f__Bacteroidaceae.g__Bacteroides.s__Bacteroides_fragilis.t__SGB1855_group	primary	Controls	2.43467	0.361424	650	181	3.58885e-11	4.07932e-10
k__Bacteria.p__Bacteroidetes.c__Bacteroidia.o__Bacteroidales.f__Bacteroidaceae.g__Bacteroides.s__Bacteroides_caccae.t__SGB1877	primary	Controls	2.66992	0.404457	650	394	8.49043e-11	9.14058e-10
k__Bacteria.p__Bacteroidetes.c__Bacteroidia.o__Bacteroidales.f__Rikenellaceae.g__Alistipes.s__Alistipes_senegalensis.t__SGB2296	primary	Controls	1.70905	0.258961	650	142	8.57767e-11	9.14058e-10
k__Bacteria.p__Firmicutes.c__Clostridia.o__Clostridia_unclassified.f__Clostridia_unclassified.g__Candidatus_Avimicrobium.s__Candidatus_Avimicrobium_caecorum.t__SGB15350	primary	Controls	1.62175	0.248271	650	160	1.31125e-10	1.35496e-09
k__Bacteria.p__Bacteroidetes.c__Bacteroidia.o__Bacteroidales.f__Rikenellaceae.g__Alistipes.s__Alistipes_indistinctus.t__SGB2325	primary	Controls	2.26623	0.353471	650	184	2.77959e-10	2.78776e-09
k__Bacteria.p__Bacteroidetes.c__Bacteroidia.o__Bacteroidales.f__Bacteroidaceae.g__Bacteroides.s__Bacteroides_thetaiotaomicron.t__SGB1861	primary	Controls	2.4962	0.395996	650	341	5.37755e-10	5.23927e-09
k__Bacteria.p__Bacteroidetes.c__Bacteroidia.o__Bacteroidales.f__Rikenellaceae.g__Alistipes.s__Alistipes_onderdonkii.t__SGB2303	primary	Controls	2.81437	0.469265	650	386	3.33239e-09	3.15651e-08
k__Bacteria.p__Bacteroidetes.c__Bacteroidia.o__Bacteroidales.f__Bacteroidaceae.g__Bacteroides.s__Bacteroides_faecis.t__SGB1860	primary	Controls	1.96872	0.330785	650	143	4.34737e-09	4.00663e-08
k__Bacteria.p__Proteobacteria.c__Betaproteobacteria.o__Burkholderiales.f__Sutterellaceae.g__Sutterella.s__Sutterella_wadsworthensis.t__SGB9283	primary	Controls	2.25908	0.38596	650	216	7.66258e-09	6.87616e-08
k__Bacteria.p__Bacteroidetes.c__Bacteroidia.o__Bacteroidales.f__Rikenellaceae.g__Alistipes.s__Alistipes_shahii.t__SGB2295	primary	Controls	2.5461	0.437685	650	407	9.40465e-09	8.22304e-08
k__Bacteria.p__Bacteroidetes.c__Bacteroidia.o__Bacteroidales.f__Rikenellaceae.g__Alistipes.s__Alistipes_dispar.t__SGB2311	primary	Controls	1.41812	0.247214	650	89	1.48438e-08	1.26544e-07
k__Bacteria.p__Bacteroidetes.c__Bacteroidia.o__Bacteroidales.f__Odoribacteraceae.g__Butyricimonas.s__Butyricimonas_paravirosa.t__SGB1785	primary	Controls	1.07068	0.18802	650	73	1.87694e-08	1.56106e-07
k__Bacteria.p__Firmicutes.c__Clostridia.o__Clostridiales.f__Lachnospiraceae.g__Roseburia.s__Roseburia_faecis.t__SGB4925	primary	Controls	3.12178	0.551887	650	410	2.31834e-08	1.88227e-07
k__Bacteria.p__Bacteroidetes.c__Bacteroidia.o__Bacteroidales.f__Bacteroidaceae.g__Bacteroides.s__Bacteroides_ovatus.t__SGB1871	primary	Controls	2.69767	0.478459	650	449	2.56589e-08	2.03481e-07
k__Bacteria.p__Firmicutes.c__Clostridia.o__Clostridiales.f__Lachnospiraceae.g__GGB3570.s__GGB3570_SGB4777.t__SGB4777	primary	Controls	-1.58878	0.28461	650	160	3.49223e-08	2.70647e-07
k__Bacteria.p__Bacteroidetes.c__Bacteroidia.o__Bacteroidales.f__Rikenellaceae.g__Alistipes.s__Alistipes_inops.t__SGB2286	primary	Controls	1.87784	0.337046	650	99	3.70617e-08	2.80845e-07
k__Bacteria.p__Firmicutes.c__Clostridia.o__Clostridiales.f__Lachnospiraceae.g__Roseburia.s__Roseburia_inulinivorans.t__SGB4940	primary	Controls	2.03354	0.373766	650	432	7.53317e-08	5.58437e-07
k__Bacteria.p__Firmicutes.c__Clostridia.o__Clostridiales.f__Lachnospiraceae.g__Lacrimispora.s__Lacrimispora_amygdalina.t__SGB4716	primary	Controls	2.1053	0.389379	650	367	9.0304e-08	6.55184e-07
k__Bacteria.p__Firmicutes.c__Clostridia.o__Clostridia_unclassified.f__Clostridia_unclassified.g__Clostridia_unclassified.s__Clostridia_bacterium.t__SGB14937	primary	Controls	1.30194	0.241936	650	106	1.03426e-07	7.34754e-07
k__Bacteria.p__Firmicutes.c__Negativicutes.o__Acidaminococcales.f__Acidaminococcaceae.g__Phascolarctobacterium.s__Phascolarctobacterium_succinatutens.t__SGB5765_group	primary	Controls	0.836782	0.156443	650	82	1.22917e-07	8.55403e-07
k__Bacteria.p__Firmicutes.c__Clostridia.o__Clostridiales.f__Lachnospiraceae.g__Lachnospiraceae_unclassified.s__Lachnospiraceae_bacterium.t__SGB4781	primary	Controls	-2.0362	0.384177	650	260	1.58827e-07	1.0832e-06
k__Bacteria.p__Firmicutes.c__Clostridia.o__Clostridiales.f__Ruminococcaceae.g__Ruminococcus.s__Ruminococcus_sp_AF41_9.t__SGB25497	primary	Controls	-1.47893	0.280231	650	163	1.7884e-07	1.19577e-06
k__Bacteria.p__Proteobacteria.c__Alphaproteobacteria.o__Alphaproteobacteria_unclassified.f__Alphaproteobacteria_unclassified.g__GGB6613.s__GGB6613_SGB9347.t__SGB9347	primary	Controls	1.11548	0.215345	650	67	2.96693e-07	1.94562e-06
k__Bacteria.p__Proteobacteria.c__Betaproteobacteria.o__Burkholderiales.f__Sutterellaceae.g__Parasutterella.s__Parasutterella_excrementihominis.t__SGB9262	primary	Controls	1.75088	0.338949	650	149	3.19382e-07	2.05489e-06
k__Bacteria.p__Bacteroidetes.c__CFGB602.o__OFGB602.f__FGB602.g__GGB1420.s__GGB1420_SGB1957.t__SGB1957	primary	Controls	1.31285	0.258918	650	120	5.18482e-07	3.27412e-06
k__Bacteria.p__Firmicutes.c__Clostridia.o__Clostridiales.f__Ruminococcaceae.g__Ruminococcaceae_unclassified.s__Ruminococcaceae_bacterium.t__SGB15249	primary	Controls	2.06532	0.423755	650	292	1.37776e-06	8.54211e-06
k__Bacteria.p__Firmicutes.c__Clostridia.o__Clostridiales.f__Lachnospiraceae.g__Lachnospira.s__Lachnospira_pectinoschiza.t__SGB5075_group	primary	Controls	2.01819	0.415335	650	320	1.48e-06	9.01216e-06
k__Bacteria.p__Proteobacteria.c__Gammaproteobacteria.o__Enterobacterales.f__Enterobacteriaceae.g__Escherichia.s__Escherichia_coli.t__SGB10068	primary	Controls	1.52207	0.315156	650	130	1.70907e-06	1.02244e-05
k__Bacteria.p__Firmicutes.c__Firmicutes_unclassified.o__Firmicutes_unclassified.f__Firmicutes_unclassified.g__Firmicutes_unclassified.s__Firmicutes_bacterium_AF16_15.t__SGB4993	primary	Controls	1.66404	0.345981	650	425	1.88216e-06	1.10658e-05
k__Bacteria.p__Firmicutes.c__Clostridia.o__Clostridia_unclassified.f__Clostridia_unclassified.g__GGB9758.s__GGB9758_SGB15368.t__SGB15368	primary	Controls	-2.28851	0.476681	650	370	1.96287e-06	1.11556e-05
k__Bacteria.p__Proteobacteria.c__Alphaproteobacteria.o__Alphaproteobacteria_unclassified.f__Alphaproteobacteria_unclassified.g__GGB6606.s__GGB6606_SGB9340.t__SGB9340	primary	Controls	1.40094	0.29168	650	93	1.94322e-06	1.11556e-05
k__Bacteria.p__Bacteroidetes.c__Bacteroidia.o__Bacteroidales.f__Bacteroidales_unclassified.g__Phocaeicola.s__Phocaeicola_dorei.t__SGB1815	primary	Controls	2.49379	0.524153	650	322	2.41512e-06	1.35009e-05
k__Bacteria.p__Proteobacteria.c__Gammaproteobacteria.o__Pasteurellales.f__Pasteurellaceae.g__Haemophilus.s__Haemophilus_parainfluenzae.t__SGB9712_group	primary	Controls	1.67479	0.356728	650	169	3.25788e-06	1.79183e-05
k__Bacteria.p__Firmicutes.c__Clostridia.o__Clostridiales.f__Lachnospiraceae.g__Lachnospiraceae_unclassified.s__Lachnospiraceae_bacterium.t__SGB4706	primary	Controls	1.47167	0.315015	650	250	3.6335e-06	1.9667e-05
k__Bacteria.p__Firmicutes.c__Clostridia.o__Clostridiales.f__Lachnospiraceae.g__Lachnospiraceae_unclassified.s__Lachnospiraceae_bacterium.t__SGB4782	primary	Controls	-1.51207	0.331575	650	152	6.10953e-06	3.25523e-05
k__Bacteria.p__Firmicutes.c__Clostridia.o__Clostridiales.f__Lachnospiraceae.g__Blautia.s__Blautia_sp_AF19_10LB.t__SGB4810	primary	Controls	-1.7223	0.385899	650	183	9.52698e-06	4.998e-05
k__Bacteria.p__Firmicutes.c__Clostridia.o__Clostridiales.f__Eubacteriaceae.g__Eubacteriaceae_unclassified.s__Eubacteriaceae_bacterium.t__SGB3958	primary	Controls	-1.15668	0.261215	650	115	1.11572e-05	5.76454e-05
k__Bacteria.p__Firmicutes.c__Clostridia.o__Clostridiales.f__Ruminococcaceae.g__GGB9633.s__GGB9633_SGB15091.t__SGB15091	primary	Controls	1.3366	0.314631	650	185	2.47164e-05	0.000125795
k__Bacteria.p__Firmicutes.c__Clostridia.o__Clostridiales.f__Lachnospiraceae.g__Blautia.s__Blautia_SGB4815.t__SGB4815_group	primary	Controls	-1.57136	0.370307	650	313	2.52302e-05	0.000126522
k__Bacteria.p__Firmicutes.c__Clostridia.o__Clostridiales.f__Clostridiaceae.g__Clostridium.s__Clostridium_sp_AF34_10BH.t__SGB4914	primary	Controls	1.53121	0.365716	650	463	3.21904e-05	0.000157792
k__Bacteria.p__Firmicutes.c__Clostridia.o__Clostridia_unclassified.f__Clostridia_unclassified.g__Clostridia_unclassified.s__Clostridia_bacterium.t__SGB15413	primary	Controls	-1.08612	0.259498	650	134	3.23913e-05	0.000157792
k__Bacteria.p__Bacteroidetes.c__Bacteroidia.o__Bacteroidales.f__Odoribacteraceae.g__Butyricimonas.s__Butyricimonas_virosa.t__SGB1784	primary	Controls	0.852906	0.204289	650	106	3.38726e-05	0.000162684
k__Bacteria.p__Firmicutes.c__Clostridia.o__Clostridia_unclassified.f__Clostridia_unclassified.g__Clostridia_unclassified.s__Clostridia_bacterium.t__SGB3952	primary	Controls	0.750576	0.181348	650	102	3.95126e-05	0.000187136
k__Bacteria.p__Firmicutes.c__Clostridia.o__Clostridiales.f__Lachnospiraceae.g__Blautia.s__Blautia_sp_MSK_21_1.t__SGB4829	primary	Controls	-1.51463	0.368626	650	196	4.4862e-05	0.000209561
k__Bacteria.p__Firmicutes.c__Clostridia.o__Clostridiales.f__Clostridiaceae.g__Clostridiaceae_unclassified.s__Clostridiaceae_bacterium_OM08_6BH.t__SGB4768	primary	Controls	1.25419	0.313859	650	316	7.18105e-05	0.0003271
k__Bacteria.p__Firmicutes.c__CFGB3053.o__OFGB3053.f__FGB3053.g__GGB9581.s__GGB9581_SGB14999.t__SGB14999	primary	Controls	0.839579	0.210127	650	96	7.19429e-05	0.0003271
k__Bacteria.p__Firmicutes.c__CFGB1424.o__OFGB1424.f__FGB1424.g__GGB3490.s__GGB3490_SGB4664.t__SGB4664	primary	Controls	-1.00378	0.254097	650	66	8.65921e-05	0.000388525
k__Bacteria.p__Bacteroidetes.c__Bacteroidia.o__Bacteroidales.f__Rikenellaceae.g__Alistipes.s__Alistipes_putredinis.t__SGB2318	primary	Controls	1.69222	0.432352	650	512	0.000100391	0.00044459
k__Bacteria.p__Firmicutes.c__Negativicutes.o__Veillonellales.f__Veillonellaceae.g__Veillonella.s__Veillonella_parvula.t__SGB6939	primary	Controls	0.874446	0.225071	650	99	0.000112751	0.000492923
k__Bacteria.p__Firmicutes.c__Clostridia.o__Clostridiales.f__Lachnospiraceae.g__Blautia.s__Blautia_SGB4805.t__SGB4805	primary	Controls	-1.15922	0.30119	650	169	0.000130445	0.000563062
k__Bacteria.p__Bacteroidetes.c__Bacteroidia.o__Bacteroidales.f__Bacteroidales_unclassified.g__Phocaeicola.s__Phocaeicola_vulgatus.t__SGB1814	primary	Controls	1.42756	0.375715	650	546	0.000158593	0.000676004
k__Bacteria.p__Firmicutes.c__Clostridia.o__Clostridiales.f__Lachnospiraceae.g__Mediterraneibacter.s__Ruminococcus_gnavus.t__SGB4584	primary	Controls	1.12509	0.297481	650	81	0.000169918	0.000715334
k__Bacteria.p__Firmicutes.c__Clostridia.o__Clostridia_unclassified.f__Clostridia_unclassified.g__Clostridia_unclassified.s__Clostridia_bacterium.t__SGB3957	primary	Controls	-1.55523	0.41731	650	248	0.000210855	0.000876848
k__Bacteria.p__Firmicutes.c__Clostridia.o__Clostridiales.f__Ruminococcaceae.g__GGB9705.s__GGB9705_SGB15225.t__SGB15225	primary	Controls	1.03273	0.278029	650	152	0.00022118	0.000908705
k__Bacteria.p__Firmicutes.c__Clostridia.o__Clostridia_unclassified.f__Clostridia_unclassified.g__GGB2977.s__GGB2977_SGB3959.t__SGB3959	primary	Controls	-0.713799	0.196236	650	76	0.000297234	0.00120231
k__Bacteria.p__Firmicutes.c__Clostridia.o__Clostridiales.f__Ruminococcaceae.g__GGB9636.s__GGB9636_SGB15107.t__SGB15107	primary	Controls	0.800072	0.220085	650	80	0.000299697	0.00120231
k__Bacteria.p__Bacteroidetes.c__Bacteroidia.o__Bacteroidales.f__Tannerellaceae.g__Parabacteroides.s__Parabacteroides_merdae.t__SGB1949	primary	Controls	1.62244	0.446925	650	407	0.000305511	0.00121139
k__Bacteria.p__Firmicutes.c__Clostridia.o__Clostridiales.f__Ruminococcaceae.g__GGB9615.s__GGB9615_SGB15053.t__SGB15053_group	primary	Controls	1.4504	0.400127	650	397	0.000311796	0.0012221
k__Bacteria.p__Firmicutes.c__Clostridia.o__Clostridiales.f__Ruminococcaceae.g__GGB9615.s__GGB9615_SGB15051.t__SGB15051	primary	Controls	0.887839	0.247154	650	106	0.000352669	0.00135481
k__Bacteria.p__Firmicutes.c__Bacilli.o__Bacilli_unclassified.f__Bacilli_unclassified.g__GGB4651.s__GGB4651_SGB6438.t__SGB6438	primary	Controls	-1.11317	0.309941	650	71	0.000353601	0.00135481
k__Bacteria.p__Firmicutes.c__Negativicutes.o__Veillonellales.f__Veillonellaceae.g__Veillonella.s__Veillonella_dispar.t__SGB6952	primary	Controls	0.844357	0.23668	650	90	0.000386987	0.00146625
k__Bacteria.p__Firmicutes.c__Clostridia.o__Clostridiales.f__Ruminococcaceae.g__GGB9730.s__GGB9730_SGB15291.t__SGB15291	primary	Controls	-1.16386	0.326816	650	271	0.000396187	0.00148461
k__Bacteria.p__Firmicutes.c__Clostridia.o__Clostridiales.f__Lachnospiraceae.g__Lachnospiraceae_unclassified.s__Lachnospiraceae_bacterium.t__SGB4780	primary	Controls	-1.26184	0.368979	650	331	0.000665969	0.00239048
k__Bacteria.p__Firmicutes.c__Clostridia.o__Clostridiales.f__Lachnospiraceae.g__Lachnospiraceae_unclassified.s__Lachnospiraceae_bacterium.t__SGB4832	primary	Controls	-1.2093	0.353075	650	221	0.000653485	0.00239048
k__Bacteria.p__Firmicutes.c__CFGB42691.o__OFGB42691.f__FGB42691.g__GGB51441.s__GGB51441_SGB71759.t__SGB71759	primary	Controls	-1.1121	0.325066	650	204	0.000662764	0.00239048
k__Bacteria.p__Firmicutes.c__Clostridia.o__Clostridiales.f__Ruminococcaceae.g__Ruminococcaceae_unclassified.s__Ruminococcaceae_bacterium.t__SGB4247	primary	Controls	-1.221	0.356456	650	138	0.000652703	0.00239048
k__Bacteria.p__Candidatus_Melainabacteria.c__Candidatus_Melainabacteria_unclassified.o__Candidatus_Gastranaerophilales.f__Candidatus_Gastranaerophilales_unclassified.g__Candidatus_Gastranaerophilales_unclassified.s__Candidatus_Gastranaerophilales_bacterium.t__SGB8601	primary	Controls	0.883865	0.260074	650	79	0.000719054	0.00255414
k__Bacteria.p__Firmicutes.c__Clostridia.o__Clostridiales.f__Lachnospiraceae.g__Mediterraneibacter.s__Mediterraneibacter_butyricigenes.t__SGB25493	primary	Controls	-0.76318	0.229554	650	131	0.00093529	0.00328798
k__Bacteria.p__Firmicutes.c__Clostridia.o__Clostridia_unclassified.f__Clostridia_unclassified.g__Clostridia_unclassified.s__Clostridia_bacterium.t__SGB14263	primary	Controls	0.994079	0.300928	650	85	0.00100785	0.00350691
k__Bacteria.p__Firmicutes.c__Clostridia.o__Clostridiales.f__Lachnospiraceae.g__Coprococcus.s__Coprococcus_eutactus.t__SGB5118	primary	Controls	-1.33117	0.40755	650	135	0.00114716	0.00395133
k__Bacteria.p__Firmicutes.c__Clostridia.o__Clostridiales.f__Ruminococcaceae.g__Ruthenibacterium.s__Ruthenibacterium_lactatiformans.t__SGB15271	primary	Controls	1.37493	0.423806	650	280	0.00123817	0.00422218
k__Bacteria.p__Firmicutes.c__Clostridia.o__Clostridia_unclassified.f__Clostridia_unclassified.g__Clostridia_unclassified.s__Clostridia_bacterium.t__SGB3988	primary	Controls	0.79504	0.245486	650	118	0.00126233	0.00426193
k__Bacteria.p__Firmicutes.c__Clostridia.o__Clostridiales.f__Lachnospiraceae.g__Blautia.s__Blautia_stercoris.t__SGB4788_group	primary	Controls	-0.739348	0.231631	650	108	0.00148161	0.00495324
k__Bacteria.p__Firmicutes.c__Clostridia.o__Clostridiales.f__Lachnospiraceae.g__Roseburia.s__Roseburia_sp_AF02_12.t__SGB4938	primary	Controls	1.14294	0.363079	650	239	0.00171989	0.005694
k__Bacteria.p__Firmicutes.c__Clostridia.o__Clostridiales.f__Clostridiales_unclassified.g__Clostridiales_unclassified.s__Clostridiales_bacterium_KLE1615.t__SGB5090_group	primary	Controls	-1.21478	0.390512	650	463	0.00194812	0.00638757
k__Bacteria.p__Firmicutes.c__Clostridia.o__Clostridiales.f__Ruminococcaceae.g__Faecalibacterium.s__Faecalibacterium_prausnitzii.t__SGB15323	primary	Controls	-0.849416	0.273589	650	92	0.00198763	0.00645505
k__Bacteria.p__Firmicutes.c__Clostridia.o__Clostridiales.f__Ruminococcaceae.g__GGB9618.s__GGB9618_SGB15065.t__SGB15065	primary	Controls	0.580152	0.187202	650	76	0.0020254	0.00651566
k__Bacteria.p__Firmicutes.c__Clostridia.o__Clostridiales.f__Ruminococcaceae.g__GGB9608.s__GGB9608_SGB15041.t__SGB15041	primary	Controls	-0.76762	0.248909	650	153	0.0021297	0.00678716
k__Bacteria.p__Firmicutes.c__Clostridia.o__Clostridiales.f__Lachnospiraceae.g__Lachnospiraceae_unclassified.s__Lachnospiraceae_bacterium.t__SGB4964	primary	Controls	-1.28269	0.420355	650	265	0.0023706	0.00748496
k__Bacteria.p__Firmicutes.c__Clostridia.o__Clostridia_unclassified.f__Clostridia_unclassified.g__Clostridia_unclassified.s__Clostridia_bacterium.t__SGB15373	primary	Controls	-1.06313	0.352416	650	188	0.00265562	0.00830796
k__Bacteria.p__Firmicutes.c__CFGB3048.o__OFGB3048.f__FGB3048.g__GGB9559.s__GGB9559_SGB14969.t__SGB14969	primary	Controls	-0.486786	0.16299	650	68	0.00292749	0.00907522
k__Bacteria.p__Firmicutes.c__Clostridia.o__Clostridiales.f__Lachnospiraceae.g__Blautia.s__Blautia_SGB4831.t__SGB4831_group	primary	Controls	-1.11413	0.375377	650	264	0.00310773	0.00954718
k__Bacteria.p__Firmicutes.c__Clostridia.o__Clostridiales.f__Lachnospiraceae.g__GGB3746.s__GGB3746_SGB5089.t__SGB5089	primary	Controls	1.18668	0.400241	650	294	0.00313898	0.00955707
k__Bacteria.p__Firmicutes.c__Clostridia.o__Clostridia_unclassified.f__Clostridia_unclassified.g__Clostridia_unclassified.s__Clostridia_bacterium.t__SGB15383	primary	Controls	-0.573812	0.194556	650	73	0.00329924	0.00995611
k__Bacteria.p__Firmicutes.c__Clostridia.o__Clostridiales.f__Ruminococcaceae.g__Ruminococcaceae_unclassified.s__Eubacterium_siraeum.t__SGB4198_group	primary	Controls	1.64356	0.563689	650	307	0.0036712	0.0108859
k__Bacteria.p__Firmicutes.c__Clostridia.o__Clostridiales.f__Lachnospiraceae.g__Lachnospiraceae_unclassified.s__Lachnospiraceae_bacterium.t__SGB4669	primary	Controls	-1.22841	0.421226	650	212	0.00366499	0.0108859
k__Bacteria.p__Firmicutes.c__Clostridia.o__Clostridiales.f__Lachnospiraceae.g__Roseburia.s__Roseburia_sp_AM59_24XD.t__SGB4654	primary	Controls	-0.785731	0.270173	650	71	0.00375903	0.0110502
k__Bacteria.p__Bacteroidetes.c__Bacteroidia.o__Bacteroidales.f__Bacteroidaceae.g__Bacteroides.s__Bacteroides_nordii.t__SGB1858	primary	Controls	0.663219	0.228482	650	89	0.00382513	0.0111484
k__Bacteria.p__Firmicutes.c__Clostridia.o__Clostridiales.f__Lachnospiraceae.g__Blautia.s__Blautia_sp_OF03_15BH.t__SGB4779	primary	Controls	-0.780113	0.269953	650	133	0.00398366	0.0115121
k__Bacteria.p__Firmicutes.c__Clostridia.o__Clostridiales.f__Lachnospiraceae.g__Roseburia.s__Roseburia_intestinalis.t__SGB4951	primary	Controls	1.46565	0.51006	650	340	0.00419252	0.0120139
k__Bacteria.p__Firmicutes.c__Negativicutes.o__Veillonellales.f__Veillonellaceae.g__Allisonella.s__Allisonella_histaminiformans.t__SGB5843	primary	Controls	0.562484	0.197795	650	79	0.00459876	0.0130682
k__Bacteria.p__Firmicutes.c__Clostridia.o__Clostridiales.f__Lachnospiraceae.g__Blautia.s__Blautia_schinkii.t__SGB4825	primary	Controls	-0.571732	0.20666	650	80	0.00582716	0.016422
k__Bacteria.p__Firmicutes.c__Clostridia.o__Clostridia_unclassified.f__Clostridia_unclassified.g__Candidatus_Pseudobutyricicoccus.s__Candidatus_Pseudobutyricicoccus_lothianensis.t__SGB14975	primary	Controls	0.475556	0.173477	650	69	0.00628801	0.0175755
k__Bacteria.p__Firmicutes.c__Clostridia.o__Clostridiales.f__Eubacteriaceae.g__Eubacterium.s__Eubacterium_ramulus.t__SGB4959	primary	Controls	-1.05863	0.389987	650	366	0.00681365	0.0188899
k__Bacteria.p__Firmicutes.c__Clostridia.o__Clostridiales.f__Eubacteriaceae.g__Eubacteriaceae_unclassified.s__Eubacteriaceae_bacterium.t__SGB4546	primary	Controls	-0.679905	0.250812	650	99	0.00688972	0.0189467
k__Bacteria.p__Firmicutes.c__Clostridia.o__Clostridiales.f__Lachnospiraceae.g__Dorea.s__Dorea_longicatena.t__SGB4581	primary	Controls	1.32739	0.492744	650	446	0.00724576	0.0196096
k__Bacteria.p__Firmicutes.c__Clostridia.o__Clostridiales.f__Clostridiaceae.g__Butyricicoccus.s__Butyricicoccus_sp_AM29_23AC.t__SGB14991	primary	Controls	-0.905821	0.335945	650	272	0.00719281	0.0196096
k__Bacteria.p__Bacteroidetes.c__Bacteroidia.o__Bacteroidales.f__Bacteroidaceae.g__Bacteroides.s__Bacteroides_cellulosilyticus.t__SGB1844	primary	Controls	1.41915	0.531953	650	221	0.00782565	0.0210122
k__Bacteria.p__Actinobacteria.c__Actinobacteria.o__Bifidobacteriales.f__Bifidobacteriaceae.g__Bifidobacterium.s__Bifidobacterium_bifidum.t__SGB17256	primary	Controls	0.876075	0.328843	650	149	0.00791111	0.0210757
k__Bacteria.p__Firmicutes.c__Erysipelotrichia.o__Erysipelotrichales.f__Erysipelotrichaceae.g__Faecalibacillus.s__Faecalibacillus_faecis.t__SGB6750	primary	Controls	0.819256	0.308597	650	108	0.00813104	0.0214018
k__Bacteria.p__Firmicutes.c__Clostridia.o__Clostridiales.f__Lachnospiraceae.g__GGB3571.s__GGB3571_SGB4778.t__SGB4778	primary	Controls	-0.886057	0.333907	650	259	0.00815904	0.0214018
k__Bacteria.p__Firmicutes.c__Clostridia.o__Clostridiales.f__Ruminococcaceae.g__Faecalibacterium.s__Faecalibacterium_prausnitzii.t__SGB15317	primary	Controls	-0.906369	0.344561	650	396	0.00872849	0.0225486
k__Bacteria.p__Proteobacteria.c__Deltaproteobacteria.o__Desulfovibrionales.f__Desulfovibrionaceae.g__Desulfovibrio.s__Desulfovibrio_piger.t__SGB15467_group	primary	Controls	0.539522	0.2049	650	112	0.00866286	0.0225486
k__Bacteria.p__Firmicutes.c__Clostridia.o__Clostridiales.f__Ruminococcaceae.g__GGB9640.s__GGB9640_SGB15115.t__SGB15115	primary	Controls	-0.635662	0.242403	650	111	0.00893823	0.0229168
k__Bacteria.p__Firmicutes.c__Clostridia.o__Clostridia_unclassified.f__Clostridia_unclassified.g__Clostridia_unclassified.s__Clostridia_bacterium.t__SGB14253	primary	Controls	0.716419	0.274142	650	116	0.00917501	0.0233483
k__Bacteria.p__Firmicutes.c__Clostridia.o__Clostridiales.f__Lachnospiraceae.g__Lachnospiraceae_unclassified.s__Lachnospiraceae_bacterium.t__SGB4953	primary	Controls	-0.74761	0.287137	650	117	0.00943439	0.0238306
k__Bacteria.p__Bacteroidetes.c__Bacteroidia.o__Bacteroidales.f__Prevotellaceae.g__GGB1266.s__GGB1266_SGB1699.t__SGB1699	primary	Controls	0.743909	0.28615	650	110	0.00954248	0.0239264
k__Bacteria.p__Firmicutes.c__Clostridia.o__Clostridiales.f__Ruminococcaceae.g__Ruminococcaceae_unclassified.s__Ruminococcaceae_bacterium.t__SGB15356	primary	Controls	0.920641	0.358925	650	185	0.0105418	0.0260488
k__Bacteria.p__Firmicutes.c__Clostridia.o__Clostridiales.f__Ruminococcaceae.g__Ruminococcaceae_unclassified.s__Ruminococcaceae_unclassified_SGB15233.t__SGB15233	primary	Controls	0.890007	0.346729	650	214	0.0104856	0.0260488
k__Bacteria.p__Firmicutes.c__Clostridia.o__Clostridia_unclassified.f__Clostridia_unclassified.g__Clostridia_unclassified.s__Clostridia_bacterium.t__SGB14252	primary	Controls	0.598149	0.238741	650	131	0.0124742	0.0306022
k__Bacteria.p__Firmicutes.c__Clostridia.o__Clostridiales.f__Ruminococcaceae.g__GGB9635.s__GGB9635_SGB15106.t__SGB15106	primary	Controls	1.05939	0.429127	650	225	0.0138167	0.0336535
k__Bacteria.p__Firmicutes.c__Clostridia.o__Clostridiales.f__Lachnospiraceae.g__Lachnospiraceae_unclassified.s__Eubacterium_rectale.t__SGB4933_group	primary	Controls	-0.995966	0.40675	650	554	0.0146053	0.0353221
k__Bacteria.p__Firmicutes.c__Clostridia.o__Clostridia_unclassified.f__Clostridia_unclassified.g__Clostridia_unclassified.s__Clostridia_unclassified_SGB4447.t__SGB4447	primary	Controls	1.05487	0.438382	650	127	0.0163945	0.03937
k__Bacteria.p__Firmicutes.c__Clostridia.o__Clostridia_unclassified.f__Clostridia_unclassified.g__Clostridia_unclassified.s__Clostridia_bacterium.t__SGB6308	primary	Controls	-0.657429	0.273649	650	79	0.0165657	0.0395027
k__Bacteria.p__Firmicutes.c__Clostridia.o__Clostridiales.f__Clostridiaceae.g__Clostridiaceae_unclassified.s__Clostridiaceae_bacterium.t__SGB4269	primary	Controls	0.897879	0.377942	650	484	0.0178054	0.0421641
k__Bacteria.p__Firmicutes.c__Clostridia.o__Clostridiales.f__Lachnospiraceae.g__Dorea.s__Dorea_longicatena.t__SGB4582_group	primary	Controls	-0.881984	0.372547	650	237	0.0182042	0.0428113
k__Bacteria.p__Firmicutes.c__Clostridia.o__Clostridiales.f__Ruminococcaceae.g__GGB9705.s__GGB9705_SGB15224.t__SGB15224	primary	Controls	0.640387	0.274077	650	198	0.0197678	0.0461701
k__Bacteria.p__Firmicutes.c__Clostridia.o__Clostridiales.f__Clostridiaceae.g__Clostridium.s__Clostridium_fessum.t__SGB4705	primary	Controls	0.915735	0.394719	650	446	0.0206524	0.047908
k__Bacteria.p__Actinobacteria.c__Coriobacteriia.o__Eggerthellales.f__Eggerthellaceae.g__Adlercreutzia.s__Adlercreutzia_equolifaciens.t__SGB14797_group	primary	Controls	0.839396	0.37008	650	262	0.0236483	0.0543118
k__Bacteria.p__Firmicutes.c__Clostridia.o__Clostridiales.f__Lachnospiraceae.g__Mediterraneibacter.s__Mediterraneibacter_sp_gm002.t__SGB4553	primary	Controls	-0.516787	0.227981	650	68	0.0237316	0.0543118
k__Bacteria.p__Firmicutes.c__Clostridia.o__Clostridia_unclassified.f__Clostridia_unclassified.g__GGB4599.s__GGB4599_SGB6362.t__SGB6362	primary	Controls	0.657024	0.29228	650	81	0.0249165	0.0566434
k__Bacteria.p__Firmicutes.c__Clostridia.o__Clostridiales.f__Ruminococcaceae.g__Agathobaculum.s__Agathobaculum_butyriciproducens.t__SGB14993_group	primary	Controls	0.959029	0.430805	650	402	0.0263485	0.0595023
k__Bacteria.p__Firmicutes.c__Clostridia.o__Clostridiales.f__Clostridiales_unclassified.g__Monoglobus.s__Monoglobus_pectinilyticus.t__SGB4166	primary	Controls	-0.63791	0.288514	650	113	0.0273829	0.0614315
k__Bacteria.p__Firmicutes.c__Clostridia.o__Clostridiales.f__Ruminococcaceae.g__Ruminococcaceae_unclassified.s__Ruminococcaceae_unclassified_SGB15265.t__SGB15265_group	primary	Controls	-0.848654	0.384718	650	298	0.0277404	0.0614899
k__Bacteria.p__Firmicutes.c__Negativicutes.o__Acidaminococcales.f__Acidaminococcaceae.g__Phascolarctobacterium.s__Phascolarctobacterium_faecium.t__SGB5792	primary	Controls	1.11115	0.503808	650	253	0.0277696	0.0614899
k__Bacteria.p__Firmicutes.c__Clostridia.o__Clostridia_unclassified.f__Clostridia_unclassified.g__Clostridia_unclassified.s__Clostridia_bacterium.t__SGB15370	primary	Controls	-0.508379	0.230808	650	130	0.027974	0.0615427
k__Bacteria.p__Firmicutes.c__Clostridia.o__Clostridiales.f__Ruminococcaceae.g__Anaeromassilibacillus.s__Anaeromassilibacillus_sp_An250.t__SGB14894	primary	Controls	0.366496	0.167708	650	73	0.0292228	0.0638779
k__Bacteria.p__Firmicutes.c__Clostridia.o__Clostridia_unclassified.f__Clostridia_unclassified.g__Clostridia_unclassified.s__Clostridia_bacterium.t__SGB15374	primary	Controls	-0.772085	0.353848	650	203	0.0294706	0.0640094
k__Bacteria.p__Firmicutes.c__Clostridia.o__Clostridiales.f__Ruminococcaceae.g__GGB9707.s__GGB9707_SGB15229.t__SGB15229	primary	Controls	0.667374	0.307826	650	237	0.0305198	0.0654545
k__Bacteria.p__Firmicutes.c__Clostridia.o__Clostridiales.f__Ruminococcaceae.g__GGB9512.s__GGB9512_SGB14909.t__SGB14909	primary	Controls	-0.621459	0.286497	650	108	0.0304331	0.0654545
k__Bacteria.p__Firmicutes.c__Clostridia.o__Clostridiales.f__Lachnospiraceae.g__Lachnospiraceae_unclassified.s__Lachnospiraceae_bacterium.t__SGB4808	primary	Controls	-0.454583	0.210387	650	122	0.0310844	0.0662485
k__Bacteria.p__Firmicutes.c__Clostridia.o__Clostridiales.f__Lachnospiraceae.g__Lachnospiraceae_unclassified.s__Lachnospiraceae_bacterium.t__SGB4648	primary	Controls	-0.80512	0.375764	650	125	0.0325153	0.0688679
k__Bacteria.p__Firmicutes.c__Clostridia.o__Clostridiales.f__Lachnospiraceae.g__Lachnospiraceae_unclassified.s__Lachnospiraceae_bacterium_WCA3_601_WT_6H.t__SGB4910	primary	Controls	1.04858	0.492463	650	379	0.0336092	0.0704366
k__Bacteria.p__Firmicutes.c__Clostridia.o__Clostridia_unclassified.f__Clostridia_unclassified.g__GGB9522.s__GGB9522_SGB14921.t__SGB14921	primary	Controls	-0.611242	0.287165	650	137	0.0336691	0.0704366
k__Bacteria.p__Firmicutes.c__Clostridia.o__Clostridiales.f__Lachnospiraceae.g__Lachnospiraceae_unclassified.s__Lachnospiraceae_bacterium.t__SGB4767	primary	Controls	0.754807	0.357979	650	393	0.0353691	0.0735419
k__Bacteria.p__Proteobacteria.c__Betaproteobacteria.o__Burkholderiales.f__Sutterellaceae.g__Sutterella.s__Sutterella_wadsworthensis.t__SGB9286	primary	Controls	0.668749	0.318019	650	144	0.0358631	0.074117
k__Bacteria.p__Firmicutes.c__Bacilli.o__Lactobacillales.f__Streptococcaceae.g__Streptococcus.s__Streptococcus_parasanguinis.t__SGB8071	primary	Controls	0.551098	0.26413	650	116	0.0373265	0.0766767
k__Bacteria.p__Firmicutes.c__Clostridia.o__Clostridiales.f__Ruminococcaceae.g__GGB9709.s__GGB9709_SGB15238.t__SGB15238	primary	Controls	0.379234	0.182526	650	71	0.0381299	0.0778581
k__Bacteria.p__Firmicutes.c__Clostridia.o__Clostridiales.f__Ruminococcaceae.g__GGB9590.s__GGB9590_SGB15012.t__SGB15012	primary	Controls	0.389929	0.18986	650	78	0.0403989	0.0820002
k__Bacteria.p__Firmicutes.c__Clostridia.o__Clostridiales.f__Lachnospiraceae.g__Lachnospiraceae_unclassified.s__Lachnospiraceae_bacterium_BX3.t__SGB4651	primary	Controls	-0.462418	0.229319	650	74	0.0441615	0.0887602
k__Bacteria.p__Firmicutes.c__Clostridia.o__Clostridiales.f__Eubacteriaceae.g__Eubacterium.s__Eubacterium_sp_AF15_50.t__SGB5042	primary	Controls	0.557451	0.276563	650	88	0.0442499	0.0887602
k__Bacteria.p__Actinobacteria.c__Actinobacteria.o__Bifidobacteriales.f__Bifidobacteriaceae.g__Bifidobacterium.s__Bifidobacterium_animalis.t__SGB17278	primary	Controls	-0.479278	0.238124	650	72	0.0445565	0.0888524
k__Bacteria.p__Firmicutes.c__Clostridia.o__Clostridiales.f__Lachnospiraceae.g__Lachnospira.s__Lachnospira_eligens.t__SGB5082_group	primary	Controls	0.966733	0.484149	650	466	0.0462684	0.0917297
k__Bacteria.p__Firmicutes.c__Clostridia.o__Clostridiales.f__Ruminococcaceae.g__Ruminococcus.s__Ruminococcus_SGB4421.t__SGB4421	primary	Controls	-0.419436	0.210484	650	79	0.0467109	0.0920717
k__Bacteria.p__Firmicutes.c__Clostridia.o__Clostridiales.f__Ruminococcaceae.g__Faecalibacterium.s__Faecalibacterium_prausnitzii.t__SGB15316_group	primary	Controls	0.7642	0.390413	650	540	0.0507278	0.0994147
k__Bacteria.p__Firmicutes.c__Clostridia.o__Clostridiales.f__Lachnospiraceae.g__Lachnospiraceae_unclassified.s__Lachnospiraceae_bacterium.t__SGB4963	primary	Controls	-0.503029	0.258453	650	89	0.0520499	0.101423
k__Bacteria.p__Firmicutes.c__Clostridia.o__Clostridia_unclassified.f__Clostridia_unclassified.g__GGB9774.s__GGB9774_SGB15394.t__SGB15394	primary	Controls	0.354267	0.182512	650	73	0.0526836	0.102075
k__Bacteria.p__Firmicutes.c__Clostridia.o__Clostridiales.f__Lachnospiraceae.g__Blautia.s__Blautia_sp_MSK_20_85.t__SGB4828_group	primary	Controls	-0.8338	0.431882	650	309	0.0539659	0.103384
k__Bacteria.p__Firmicutes.c__Clostridia.o__Clostridia_unclassified.f__Clostridia_unclassified.g__GGB3293.s__GGB3293_SGB4348.t__SGB4348	primary	Controls	0.732032	0.378988	650	120	0.0538512	0.103384
k__Bacteria.p__Firmicutes.c__Clostridia.o__Clostridiales.f__Ruminococcaceae.g__Pseudoruminococcus.s__Pseudoruminococcus_massiliensis.t__SGB4280	primary	Controls	-0.517249	0.269285	650	78	0.0551925	0.105143
k__Bacteria.p__Firmicutes.c__Clostridia.o__Clostridiales.f__Lachnospiraceae.g__Blautia.s__Blautia_glucerasea.t__SGB4816	primary	Controls	-0.637072	0.332196	650	176	0.0555808	0.105266
k__Bacteria.p__Firmicutes.c__Clostridia.o__Clostridia_unclassified.f__Clostridia_unclassified.g__Clostridia_unclassified.s__Clostridia_bacterium.t__SGB4335	primary	Controls	-0.523066	0.273077	650	68	0.0558743	0.105266
k__Bacteria.p__Firmicutes.c__Erysipelotrichia.o__Erysipelotrichales.f__Erysipelotrichaceae.g__Faecalibacillus.s__Faecalibacillus_intestinalis.t__SGB6754	primary	Controls	0.663827	0.348178	650	286	0.0570182	0.106831
k__Bacteria.p__Bacteroidetes.c__Bacteroidia.o__Bacteroidales.f__Bacteroidales_unclassified.g__Phocaeicola.s__Phocaeicola_plebeius.t__SGB1903_group	primary	Controls	-0.793057	0.417619	650	115	0.0580088	0.108093
k__Bacteria.p__Firmicutes.c__Clostridia.o__Clostridiales.f__Clostridiaceae.g__Clostridium.s__Clostridium_sp_NSJ_42.t__SGB6174_group	primary	Controls	-0.626205	0.335056	650	144	0.0620799	0.114428
k__Bacteria.p__Firmicutes.c__Clostridia.o__Clostridia_unclassified.f__Clostridia_unclassified.g__Clostridia_unclassified.s__Clostridia_bacterium.t__SGB14209	primary	Controls	0.330883	0.177022	650	68	0.0620518	0.114428
k__Bacteria.p__Bacteroidetes.c__Bacteroidia.o__Bacteroidales.f__Bacteroidaceae.g__Bacteroides.s__Bacteroides_eggerthii.t__SGB1829	primary	Controls	0.722246	0.388821	650	179	0.0636899	0.11614
k__Bacteria.p__Firmicutes.c__Clostridia.o__Clostridiales.f__Lachnospiraceae.g__Dorea.s__Dorea_formicigenerans.t__SGB4575	primary	Controls	-0.75798	0.407977	650	427	0.0636369	0.11614
k__Bacteria.p__Firmicutes.c__Clostridia.o__Clostridia_unclassified.f__Clostridia_unclassified.g__Clostridia_unclassified.s__Clostridia_bacterium.t__SGB14861	primary	Controls	-0.867397	0.475439	650	386	0.0685501	0.123749
k__Bacteria.p__Firmicutes.c__Clostridia.o__Clostridiales.f__Lachnospiraceae.g__Dorea.s__Dorea_sp_AF36_15AT.t__SGB4552_group	primary	Controls	-0.701286	0.384443	650	328	0.0685881	0.123749
k__Bacteria.p__Firmicutes.c__Clostridia.o__Clostridia_unclassified.f__Clostridia_unclassified.g__Clostridia_unclassified.s__Clostridia_bacterium.t__SGB4394	primary	Controls	0.364209	0.202835	650	75	0.0730244	0.13106
k__Bacteria.p__Firmicutes.c__Clostridia.o__Clostridiales.f__Eubacteriaceae.g__Eubacterium.s__Eubacterium_ventriosum.t__SGB5045	primary	Controls	0.709643	0.399117	650	318	0.0758678	0.13545
k__Bacteria.p__Firmicutes.c__Clostridia.o__Clostridia_unclassified.f__Clostridia_unclassified.g__GGB9342.s__GGB9342_SGB14306.t__SGB14306	primary	Controls	0.653405	0.373046	650	161	0.0803259	0.142662
k__Bacteria.p__Firmicutes.c__Clostridia.o__Clostridiales.f__Ruminococcaceae.g__GGB9699.s__GGB9699_SGB15216.t__SGB15216	primary	Controls	0.716523	0.413856	650	326	0.0838683	0.147775
k__Bacteria.p__Firmicutes.c__Clostridia.o__Clostridiales.f__Lachnospiraceae.g__Faecalicatena.s__Faecalicatena_fissicatena.t__SGB4871_group	primary	Controls	-0.642991	0.371629	650	390	0.0840714	0.147775
k__Bacteria.p__Firmicutes.c__Clostridia.o__Clostridiales.f__Lachnospiraceae.g__Coprococcus.s__Coprococcus_eutactus.t__SGB5121	primary	Controls	-0.688198	0.398464	650	170	0.0846213	0.147979
k__Bacteria.p__Firmicutes.c__Clostridia.o__Clostridiales.f__Eubacteriaceae.g__Eubacterium.s__Eubacterium_sp_AF34_35BH.t__SGB5051	primary	Controls	-0.541027	0.313746	650	124	0.0851111	0.148076
k__Bacteria.p__Firmicutes.c__Clostridia.o__Clostridiales.f__Lachnospiraceae.g__Blautia.s__Blautia_obeum.t__SGB4809	primary	Controls	-0.508883	0.298736	650	136	0.0889631	0.153992
k__Bacteria.p__Firmicutes.c__Clostridia.o__Clostridiales.f__Ruminococcaceae.g__Ruminococcaceae_unclassified.s__Ruminococcaceae_bacterium.t__SGB14899	primary	Controls	0.545189	0.322424	650	225	0.0913352	0.1573
k__Bacteria.p__Bacteroidetes.c__Bacteroidia.o__Bacteroidales.f__Bacteroidales_unclassified.g__Phocaeicola.s__Phocaeicola_massiliensis.t__SGB1812	primary	Controls	-0.832369	0.49473	650	198	0.0929593	0.159292
k__Bacteria.p__Firmicutes.c__Clostridia.o__Clostridiales.f__Lachnospiraceae.g__Lachnospiraceae_unclassified.s__Lachnospiraceae_bacterium.t__SGB5062	primary	Controls	-0.437434	0.260798	650	134	0.0939684	0.160216
k__Bacteria.p__Firmicutes.c__Clostridia.o__Clostridiales.f__Ruminococcaceae.g__GGB9631.s__GGB9631_SGB15087.t__SGB15087	primary	Controls	0.411114	0.24719	650	106	0.096766	0.164165
k__Bacteria.p__Actinobacteria.c__Coriobacteriia.o__Coriobacteriales.f__Coriobacteriaceae.g__Senegalimassilia.s__Senegalimassilia_anaerobia.t__SGB14824_group	primary	Controls	-0.360722	0.217369	650	99	0.0975	0.164592
k__Bacteria.p__Firmicutes.c__Clostridia.o__Clostridiales.f__Ruminococcaceae.g__Faecalibacterium.s__Faecalibacterium_prausnitzii.t__SGB15342	primary	Controls	0.611272	0.373108	650	520	0.10184	0.169401
k__Bacteria.p__Firmicutes.c__Clostridia.o__Clostridiales.f__Lachnospiraceae.g__Lacrimispora.s__Lacrimispora_celerecrescens.t__SGB4868	primary	Controls	-0.561589	0.342291	650	344	0.10135	0.169401
k__Bacteria.p__Firmicutes.c__Clostridia.o__Clostridiales.f__Clostridiaceae.g__Clostridiaceae_unclassified.s__Clostridiaceae_unclassified_SGB4769.t__SGB4769	primary	Controls	0.438294	0.267502	650	170	0.10181	0.169401
k__Bacteria.p__Bacteroidetes.c__Bacteroidia.o__Bacteroidales.f__Bacteroidaceae.g__Bacteroides.s__Bacteroides_finegoldii.t__SGB1862	primary	Controls	0.555798	0.348012	650	132	0.110739	0.18331
k__Bacteria.p__Firmicutes.c__Clostridia.o__Clostridiales.f__Ruminococcaceae.g__GGB9677.s__GGB9677_SGB15180.t__SGB15180	primary	Controls	-0.466236	0.299941	650	134	0.120571	0.197887
k__Bacteria.p__Firmicutes.c__Clostridia.o__Clostridiales.f__Lachnospiraceae.g__Lachnospiraceae_unclassified.s__Lachnospiraceae_unclassified_SGB4894.t__SGB4894	primary	Controls	0.433554	0.279017	650	131	0.120705	0.197887
k__Bacteria.p__Firmicutes.c__Clostridia.o__Clostridia_unclassified.f__Clostridia_unclassified.g__Clostridia_unclassified.s__Clostridia_unclassified_SGB4121.t__SGB4121	primary	Controls	0.48416	0.313516	650	219	0.123006	0.200695
k__Bacteria.p__Bacteroidetes.c__Bacteroidia.o__Bacteroidales.f__Rikenellaceae.g__Alistipes.s__Alistipes_sp_AF17_16.t__SGB2326	primary	Controls	0.42154	0.279554	650	97	0.132067	0.214452
k__Bacteria.p__Firmicutes.c__Clostridia.o__Clostridiales.f__Ruminococcaceae.g__GGB9635.s__GGB9635_SGB15103.t__SGB15103	primary	Controls	0.310687	0.20693	650	73	0.133736	0.216133
k__Bacteria.p__Firmicutes.c__Clostridia.o__Clostridia_unclassified.f__Clostridia_unclassified.g__Clostridia_unclassified.s__Clostridia_bacterium.t__SGB3989	primary	Controls	0.4299	0.290299	650	111	0.139122	0.223777
k__Bacteria.p__Firmicutes.c__Clostridia.o__Clostridiales.f__Lachnospiraceae.g__Mediterraneibacter.s__Ruminococcus_torques.t__SGB4608	primary	Controls	0.452669	0.310981	650	189	0.145983	0.233709
k__Bacteria.p__Firmicutes.c__Clostridia.o__Clostridiales.f__Clostridiaceae.g__Clostridium.s__Clostridium_sp_AF27_2AA.t__SGB4712	primary	Controls	0.410166	0.287578	650	141	0.154269	0.245821
k__Bacteria.p__Firmicutes.c__CFGB3035.o__OFGB3035.f__FGB3035.g__GGB9524.s__GGB9524_SGB14924.t__SGB14924	secondary	Cyclists	-10.3219	1.61823	650	94	3.46232e-10	2.24324e-06
k__Bacteria.p__Firmicutes.c__CFGB3035.o__OFGB3035.f__FGB3035.g__GGB9524.s__GGB9524_SGB14924.t__SGB14924	secondary	Running	-9.33596	1.60568	650	94	9.67935e-09	1.56781e-05
k__Bacteria.p__Firmicutes.c__CFGB3035.o__OFGB3035.f__FGB3035.g__GGB9524.s__GGB9524_SGB14924.t__SGB14924	secondary	Rugby	-9.5531	1.63967	650	94	9.04675e-09	1.56781e-05
k__Bacteria.p__Firmicutes.c__CFGB3035.o__OFGB3035.f__FGB3035.g__GGB9524.s__GGB9524_SGB14924.t__SGB14924	secondary	Sedentary	-9.38872	1.61171	650	94	9.09357e-09	1.56781e-05
k__Bacteria.p__Firmicutes.c__CFGB3035.o__OFGB3035.f__FGB3035.g__GGB9524.s__GGB9524_SGB14924.t__SGB14924	secondary	Rower	-9.43736	1.63967	650	94	1.3483e-08	1.74713e-05
k__Bacteria.p__Firmicutes.c__Clostridia.o__Clostridiales.f__Lachnospiraceae.g__Blautia.s__Blautia_wexlerae.t__SGB4837_group	secondary	Cyclists	-10.1565	1.9412	650	541	2.2852e-07	0.000211512
k__Bacteria.p__Firmicutes.c__Clostridia.o__Clostridia_unclassified.f__Clostridia_unclassified.g__Clostridia_unclassified.s__Clostridia_bacterium.t__SGB14263	secondary	Cyclists	-11.405	2.17969	650	85	2.28171e-07	0.000211512
k__Bacteria.p__Firmicutes.c__CFGB3035.o__OFGB3035.f__FGB3035.g__GGB9524.s__GGB9524_SGB14924.t__SGB14924	secondary	Hockey	-9.11339	1.75288	650	94	2.71025e-07	0.000219497
k__Bacteria.p__Firmicutes.c__Clostridia.o__Clostridia_unclassified.f__Clostridia_unclassified.g__Clostridia_unclassified.s__Clostridia_bacterium.t__SGB14263	secondary	Rower	-11.405	2.20856	650	85	3.24672e-07	0.000233728
k__Bacteria.p__Firmicutes.c__Clostridia.o__Clostridia_unclassified.f__Clostridia_unclassified.g__Clostridia_unclassified.s__Clostridia_bacterium.t__SGB14263	secondary	Cricket	-11.405	2.24335	650	85	4.88163e-07	0.000316281
k__Bacteria.p__Firmicutes.c__Clostridia.o__Clostridiales.f__Lachnospiraceae.g__Anaerostipes.s__Anaerostipes_hadrus.t__SGB4540_group	secondary	Cyclists	-10.1357	2.00265	650	483	5.47672e-07	0.000322579
k__Bacteria.p__Firmicutes.c__Clostridia.o__Clostridiales.f__Lachnospiraceae.g__Blautia.s__Blautia_faecis.t__SGB4820	secondary	Cyclists	-11.4396	2.33168	650	470	1.18381e-06	0.000639157
k__Bacteria.p__Firmicutes.c__Clostridia.o__Clostridiales.f__Ruminococcaceae.g__Faecalibacterium.s__Faecalibacterium_prausnitzii.t__SGB15323	secondary	Cyclists	-9.1842	1.89525	650	92	1.58866e-06	0.000791764
k__Bacteria.p__Firmicutes.c__Clostridia.o__Clostridia_unclassified.f__Clostridia_unclassified.g__Clostridia_unclassified.s__Clostridia_bacterium.t__SGB14263	secondary	Hockey	-11.405	2.36105	650	85	1.71229e-06	0.000792424
k__Bacteria.p__Firmicutes.c__Clostridia.o__Clostridiales.f__Ruminococcaceae.g__Faecalibacterium.s__Faecalibacterium_prausnitzii.t__SGB15323	secondary	Sedentary	-8.96111	1.8876	650	92	2.5532e-06	0.00110281
k__Bacteria.p__Firmicutes.c__CFGB3035.o__OFGB3035.f__FGB3035.g__GGB9524.s__GGB9524_SGB14924.t__SGB14924	secondary	Cricket	-7.85939	1.66549	650	94	2.92252e-06	0.00118344
k__Bacteria.p__Firmicutes.c__Clostridia.o__Clostridia_unclassified.f__Clostridia_unclassified.g__Clostridia_unclassified.s__Clostridia_bacterium.t__SGB14263	secondary	Running	-10.0564	2.16278	650	85	4.0504e-06	0.00154368
k__Bacteria.p__Firmicutes.c__CFGB3035.o__OFGB3035.f__FGB3035.g__GGB9524.s__GGB9524_SGB14924.t__SGB14924	secondary	Cycling	-10.3219	2.26296	650	94	6.11201e-06	0.0018857
k__Bacteria.p__Firmicutes.c__CFGB3035.o__OFGB3035.f__FGB3035.g__GGB9524.s__GGB9524_SGB14924.t__SGB14924	secondary	Rowing	-10.3219	2.26296	650	94	6.11201e-06	0.0018857
k__Bacteria.p__Firmicutes.c__CFGB3035.o__OFGB3035.f__FGB3035.g__GGB9524.s__GGB9524_SGB14924.t__SGB14924	secondary	Fencing	-10.3219	2.26296	650	94	6.11201e-06	0.0018857
k__Bacteria.p__Firmicutes.c__CFGB3035.o__OFGB3035.f__FGB3035.g__GGB9524.s__GGB9524_SGB14924.t__SGB14924	secondary	Paralympic swimming	-10.3219	2.26296	650	94	6.11201e-06	0.0018857
k__Bacteria.p__Firmicutes.c__Clostridia.o__Clostridia_unclassified.f__Clostridia_unclassified.g__Clostridia_unclassified.s__Clostridia_bacterium.t__SGB3574	secondary	Cyclists	-8.25966	1.82256	650	124	6.99561e-06	0.00206021
k__Bacteria.p__Firmicutes.c__Clostridia.o__Clostridiales.f__Ruminococcaceae.g__Faecalibacterium.s__Faecalibacterium_prausnitzii.t__SGB15323	secondary	Rugby	-8.61002	1.92035	650	92	8.72217e-06	0.002457
k__Bacteria.p__Firmicutes.c__Clostridia.o__Clostridiales.f__Christensenellaceae.g__Christensenellaceae_unclassified.s__Christensenellaceae_bacterium.t__SGB14128	secondary	Taekwondo	8.18901	1.8304	650	67	9.11399e-06	0.0024604
k__Bacteria.p__Firmicutes.c__Clostridia.o__Clostridia_unclassified.f__Clostridia_unclassified.g__Clostridia_unclassified.s__Clostridia_bacterium.t__SGB14263	secondary	Rugby	-9.85013	2.20856	650	85	9.7068e-06	0.00251562
k__Bacteria.p__Firmicutes.c__Clostridia.o__Clostridia_unclassified.f__Clostridia_unclassified.g__Clostridia_unclassified.s__Clostridia_bacterium.t__SGB3574	secondary	Cricket	-8.25966	1.87579	650	124	1.25245e-05	0.00312102
k__Bacteria.p__Firmicutes.c__Clostridia.o__Clostridiales.f__Ruminococcaceae.g__GGB9608.s__GGB9608_SGB15041.t__SGB15041	secondary	Cyclists	-7.5852	1.7357	650	153	1.45223e-05	0.00328463
k__Bacteria.p__Firmicutes.c__Clostridia.o__Clostridiales.f__Ruminococcaceae.g__Faecalibacterium.s__Faecalibacterium_prausnitzii.t__SGB15323	secondary	Running	-8.21856	1.88054	650	92	1.45095e-05	0.00328463
k__Bacteria.p__Firmicutes.c__Clostridia.o__Clostridiales.f__Ruminococcaceae.g__Faecalibacterium.s__Faecalibacterium_prausnitzii.t__SGB15323	secondary	Rower	-8.38684	1.92035	650	92	1.4702e-05	0.00328463
k__Bacteria.p__Firmicutes.c__Clostridia.o__Clostridiales.f__Lachnospiraceae.g__Anaerostipes.s__Anaerostipes_hadrus.t__SGB4540_group	secondary	Cricket	-8.96773	2.06114	650	483	1.58164e-05	0.00330862
k__Bacteria.p__Firmicutes.c__Bacilli.o__Bacilli_unclassified.f__Bacilli_unclassified.g__Bacilli_unclassified.s__Bacilli_unclassified_SGB6422.t__SGB6422	secondary	Cricket	-5.86381	1.35002	650	67	1.63414e-05	0.00330862
k__Bacteria.p__Firmicutes.c__Clostridia.o__Clostridia_unclassified.f__Clostridia_unclassified.g__Clostridia_unclassified.s__Clostridia_bacterium.t__SGB14263	secondary	Sedentary	-9.44023	2.1709	650	85	1.59809e-05	0.00330862
k__Bacteria.p__Firmicutes.c__Clostridia.o__Clostridiales.f__Lachnospiraceae.g__Blautia.s__Blautia_SGB4831.t__SGB4831_group	secondary	Cyclists	-10.4819	2.43158	650	264	1.88801e-05	0.00361967
k__Bacteria.p__Firmicutes.c__Bacilli.o__Bacilli_unclassified.f__Bacilli_unclassified.g__Bacilli_unclassified.s__Bacilli_unclassified_SGB6422.t__SGB6422	secondary	Cyclists	-5.65263	1.31172	650	67	1.8995e-05	0.00361967
k__Bacteria.p__Firmicutes.c__Clostridia.o__Clostridiales.f__Ruminococcaceae.g__GGB9608.s__GGB9608_SGB15041.t__SGB15041	secondary	Rower	-7.37678	1.75869	650	153	3.12752e-05	0.005473
k__Bacteria.p__Firmicutes.c__Clostridia.o__Clostridiales.f__Lachnospiraceae.g__Blautia.s__Blautia_SGB4831.t__SGB4831_group	secondary	Cricket	-10.4819	2.50259	650	264	3.20997e-05	0.005473
k__Bacteria.p__Firmicutes.c__Clostridia.o__Clostridia_unclassified.f__Clostridia_unclassified.g__Clostridia_unclassified.s__Clostridia_bacterium.t__SGB15413	secondary	Cyclists	-7.50844	1.79052	650	134	3.14143e-05	0.005473
k__Bacteria.p__Firmicutes.c__Clostridia.o__Clostridia_unclassified.f__Clostridia_unclassified.g__Clostridia_unclassified.s__Clostridia_bacterium.t__SGB3574	secondary	Rower	-7.75921	1.8467	650	124	3.03254e-05	0.005473
k__Bacteria.p__Firmicutes.c__Clostridia.o__Clostridiales.f__Ruminococcaceae.g__GGB9705.s__GGB9705_SGB15224.t__SGB15224	secondary	Cyclists	-7.97672	1.92151	650	198	3.76127e-05	0.00624852
k__Bacteria.p__Firmicutes.c__Bacilli.o__Bacilli_unclassified.f__Bacilli_unclassified.g__Bacilli_unclassified.s__Bacilli_unclassified_SGB6422.t__SGB6422	secondary	Rower	-5.48006	1.32909	650	67	4.23768e-05	0.00685978
k__Bacteria.p__Firmicutes.c__Clostridia.o__Clostridiales.f__Lachnospiraceae.g__Blautia.s__Blautia_obeum.t__SGB4809	secondary	Cyclists	-8.72121	2.1181	650	136	4.34096e-05	0.00685978
k__Bacteria.p__Firmicutes.c__Bacilli.o__Bacilli_unclassified.f__Bacilli_unclassified.g__Bacilli_unclassified.s__Bacilli_unclassified_SGB6422.t__SGB6422	secondary	Sedentary	-5.33757	1.30643	650	67	4.96347e-05	0.00765674
k__Bacteria.p__Firmicutes.c__Clostridia.o__Clostridia_unclassified.f__Clostridia_unclassified.g__Clostridia_unclassified.s__Clostridia_bacterium.t__SGB15413	secondary	Cricket	-7.50844	1.84281	650	134	5.20145e-05	0.00783726
k__Bacteria.p__Firmicutes.c__Clostridia.o__Clostridia_unclassified.f__Clostridia_unclassified.g__Clostridia_unclassified.s__Clostridia_bacterium.t__SGB14861	secondary	Cyclists	-11.9358	2.95155	650	386	5.9083e-05	0.00797498
k__Bacteria.p__Firmicutes.c__Clostridia.o__Clostridia_unclassified.f__Clostridia_unclassified.g__Clostridia_unclassified.s__Clostridia_bacterium.t__SGB15413	secondary	Rugby	-7.34436	1.81424	650	134	5.80424e-05	0.00797498
k__Bacteria.p__Firmicutes.c__Clostridia.o__Clostridia_unclassified.f__Clostridia_unclassified.g__Clostridia_unclassified.s__Clostridia_bacterium.t__SGB15413	secondary	Rower	-7.35404	1.81424	650	134	5.67674e-05	0.00797498
k__Bacteria.p__Firmicutes.c__Clostridia.o__Clostridiales.f__Ruminococcaceae.g__GGB9705.s__GGB9705_SGB15224.t__SGB15224	secondary	Cricket	-8.0041	1.97762	650	198	5.82477e-05	0.00797498
k__Bacteria.p__Firmicutes.c__Clostridia.o__Clostridiales.f__Ruminococcaceae.g__GGB9705.s__GGB9705_SGB15224.t__SGB15224	secondary	Rower	-7.90358	1.94696	650	198	5.538e-05	0.00797498
k__Bacteria.p__Firmicutes.c__Clostridia.o__Clostridiales.f__Lachnospiraceae.g__Blautia.s__Blautia_obeum.t__SGB4809	secondary	Rower	-8.61275	2.14616	650	136	6.71329e-05	0.00887661
k__Bacteria.p__Firmicutes.c__Clostridia.o__Clostridiales.f__Lachnospiraceae.g__Blautia.s__Blautia_sp_MSK_21_1.t__SGB4829	secondary	Cyclists	-9.81499	2.45016	650	196	6.91697e-05	0.00896301
k__Bacteria.p__Firmicutes.c__Bacilli.o__Bacilli_unclassified.f__Bacilli_unclassified.g__Bacilli_unclassified.s__Bacilli_unclassified_SGB6422.t__SGB6422	secondary	Rugby	-5.29847	1.32909	650	67	7.48983e-05	0.00951502
k__Bacteria.p__Firmicutes.c__Clostridia.o__Clostridiales.f__Ruminococcaceae.g__GGB9608.s__GGB9608_SGB15041.t__SGB15041	secondary	Cricket	-7.09259	1.78639	650	153	8.00381e-05	0.00997244
k__Bacteria.p__Firmicutes.c__Clostridia.o__Clostridia_unclassified.f__Clostridia_unclassified.g__Clostridia_unclassified.s__Clostridia_bacterium.t__SGB15413	secondary	Sedentary	-7.04437	1.7833	650	134	8.69093e-05	0.0106242
k__Bacteria.p__Firmicutes.c__Clostridia.o__Clostridiales.f__Ruminococcaceae.g__GGB9608.s__GGB9608_SGB15041.t__SGB15041	secondary	Sedentary	-6.82061	1.7287	650	153	8.85805e-05	0.010628
k__Bacteria.p__Firmicutes.c__Clostridia.o__Clostridia_unclassified.f__Clostridia_unclassified.g__GGB9342.s__GGB9342_SGB14306.t__SGB14306	secondary	Cyclists	-10.5656	2.69143	650	161	9.60247e-05	0.0113117
k__Bacteria.p__Firmicutes.c__Clostridia.o__Clostridiales.f__Ruminococcaceae.g__GGB9608.s__GGB9608_SGB15041.t__SGB15041	secondary	Rugby	-6.88367	1.75869	650	153	0.000100631	0.0116427
k__Bacteria.p__Firmicutes.c__Bacilli.o__Bacilli_unclassified.f__Bacilli_unclassified.g__Bacilli_unclassified.s__Bacilli_unclassified_SGB6422.t__SGB6422	secondary	Running	-5.07769	1.30154	650	67	0.00010597	0.0120453
k__Bacteria.p__Firmicutes.c__Clostridia.o__Clostridia_unclassified.f__Clostridia_unclassified.g__Clostridia_unclassified.s__Clostridia_bacterium.t__SGB14861	secondary	Cricket	-11.8283	3.03775	650	386	0.000109229	0.0120714
k__Bacteria.p__Firmicutes.c__Clostridia.o__Clostridiales.f__Lachnospiraceae.g__Blautia.s__Blautia_sp_MSK_21_1.t__SGB4829	secondary	Cricket	-9.81499	2.52171	650	196	0.000109926	0.0120714
k__Bacteria.p__Firmicutes.c__Clostridia.o__Clostridiales.f__Lachnospiraceae.g__Coprococcus.s__Coprococcus_comes.t__SGB4577_group	secondary	Cyclists	-9.46724	2.46187	650	449	0.00013251	0.0143088
k__Bacteria.p__Firmicutes.c__Clostridia.o__Clostridiales.f__Lachnospiraceae.g__Dorea.s__Dorea_formicigenerans.t__SGB4575	secondary	Cyclists	-8.86859	2.30901	650	427	0.000135002	0.014339
k__Bacteria.p__Actinobacteria.c__Coriobacteriia.o__Eggerthellales.f__Eggerthellaceae.g__Eggerthella.s__Eggerthella_lenta.t__SGB14809	secondary	Fencing	9.91684	2.59128	650	73	0.000142647	0.01467
k__Bacteria.p__Firmicutes.c__Clostridia.o__Clostridiales.f__Lachnospiraceae.g__Blautia.s__Blautia_sp_MSK_21_1.t__SGB4829	secondary	Rower	-9.50886	2.48261	650	196	0.000140859	0.01467
k__Bacteria.p__Firmicutes.c__Clostridia.o__Clostridia_unclassified.f__Clostridia_unclassified.g__Clostridia_unclassified.s__Clostridia_bacterium.t__SGB3574	secondary	Sedentary	-6.89366	1.81521	650	124	0.000160162	0.0162139
k__Bacteria.p__Firmicutes.c__Clostridia.o__Clostridiales.f__Lachnospiraceae.g__Anaerostipes.s__Anaerostipes_hadrus.t__SGB4540_group	secondary	Rower	-7.69798	2.02918	650	483	0.000162757	0.0162231
k__Bacteria.p__Firmicutes.c__Clostridia.o__Clostridiales.f__Lachnospiraceae.g__Blautia.s__Blautia_faecis.t__SGB4820	secondary	Rower	-8.93573	2.36257	650	470	0.000170244	0.0165218
k__Bacteria.p__Firmicutes.c__Bacilli.o__Lactobacillales.f__Streptococcaceae.g__Streptococcus.s__Streptococcus_parasanguinis.t__SGB8071	secondary	Judo	10.0613	2.6608	650	116	0.000170854	0.0165218
k__Bacteria.p__Firmicutes.c__Clostridia.o__Clostridiales.f__Lachnospiraceae.g__Anaerobutyricum.s__Anaerobutyricum_hallii.t__SGB4532	secondary	Cyclists	-10.7725	2.85267	650	435	0.000174258	0.0166032
k__Bacteria.p__Firmicutes.c__Clostridia.o__Clostridiales.f__Ruminococcaceae.g__GGB9632.s__GGB9632_SGB15089.t__SGB15089	secondary	Cyclists	-10.3701	2.76266	650	352	0.000190371	0.0168657
k__Bacteria.p__Firmicutes.c__CFGB3035.o__OFGB3035.f__FGB3035.g__GGB9524.s__GGB9524_SGB14924.t__SGB14924	secondary	Pentathlon	-10.3219	2.77155	650	94	0.000213457	0.0168657
k__Bacteria.p__Firmicutes.c__CFGB3035.o__OFGB3035.f__FGB3035.g__GGB9524.s__GGB9524_SGB14924.t__SGB14924	secondary	Boxing	-10.3219	2.77155	650	94	0.000213457	0.0168657
k__Bacteria.p__Firmicutes.c__CFGB3035.o__OFGB3035.f__FGB3035.g__GGB9524.s__GGB9524_SGB14924.t__SGB14924	secondary	Triathalon	-10.3219	2.77155	650	94	0.000213457	0.0168657
k__Bacteria.p__Firmicutes.c__CFGB3035.o__OFGB3035.f__FGB3035.g__GGB9524.s__GGB9524_SGB14924.t__SGB14924	secondary	Paralympic cycling (Pilot)	-10.3219	2.77155	650	94	0.000213457	0.0168657
k__Bacteria.p__Firmicutes.c__CFGB3035.o__OFGB3035.f__FGB3035.g__GGB9524.s__GGB9524_SGB14924.t__SGB14924	secondary	Taekwondo	-10.3219	2.77155	650	94	0.000213457	0.0168657
k__Bacteria.p__Firmicutes.c__Clostridia.o__Clostridiales.f__Lachnospiraceae.g__Blautia.s__Blautia_SGB4831.t__SGB4831_group	secondary	Rugby	-9.2269	2.46379	650	264	0.000196918	0.0168657
k__Bacteria.p__Firmicutes.c__Clostridia.o__Clostridia_unclassified.f__Clostridia_unclassified.g__Clostridia_unclassified.s__Clostridia_bacterium.t__SGB14209	secondary	Taekwondo	8.32595	2.21704	650	68	0.000189073	0.0168657
k__Bacteria.p__Actinobacteria.c__Coriobacteriia.o__Eggerthellales.f__Eggerthellaceae.g__Eggerthellaceae_unclassified.s__Eggerthellaceae_unclassified_SGB14341.t__SGB14341	secondary	Cyclists	-5.8549	1.56873	650	107	0.000206942	0.0168657
k__Bacteria.p__Firmicutes.c__Clostridia.o__Clostridia_unclassified.f__Clostridia_unclassified.g__Clostridia_unclassified.s__Clostridia_bacterium.t__SGB14263	secondary	Cycling	-11.405	3.04811	650	85	0.000199503	0.0168657
k__Bacteria.p__Firmicutes.c__Clostridia.o__Clostridia_unclassified.f__Clostridia_unclassified.g__Clostridia_unclassified.s__Clostridia_bacterium.t__SGB14263	secondary	Judo	-11.405	3.04811	650	85	0.000199503	0.0168657
k__Bacteria.p__Firmicutes.c__Clostridia.o__Clostridia_unclassified.f__Clostridia_unclassified.g__Clostridia_unclassified.s__Clostridia_bacterium.t__SGB14263	secondary	Rowing	-11.405	3.04811	650	85	0.000199503	0.0168657
k__Bacteria.p__Firmicutes.c__Clostridia.o__Clostridia_unclassified.f__Clostridia_unclassified.g__Clostridia_unclassified.s__Clostridia_bacterium.t__SGB14263	secondary	Race walking	-11.405	3.04811	650	85	0.000199503	0.0168657
k__Bacteria.p__Firmicutes.c__Clostridia.o__Clostridia_unclassified.f__Clostridia_unclassified.g__Clostridia_unclassified.s__Clostridia_bacterium.t__SGB14263	secondary	Fencing	-11.405	3.04811	650	85	0.000199503	0.0168657
k__Bacteria.p__Firmicutes.c__Clostridia.o__Clostridia_unclassified.f__Clostridia_unclassified.g__GGB9342.s__GGB9342_SGB14306.t__SGB14306	secondary	Rugby	-10.1203	2.72708	650	161	0.000224676	0.0175383
k__Bacteria.p__Firmicutes.c__Clostridia.o__Clostridia_unclassified.f__Clostridia_unclassified.g__Clostridia_unclassified.s__Clostridia_bacterium.t__SGB3574	secondary	Hockey	-7.31055	1.97421	650	124	0.000231723	0.017873
k__Bacteria.p__Actinobacteria.c__Actinobacteria.o__Bifidobacteriales.f__Bifidobacteriaceae.g__Bifidobacterium.s__Bifidobacterium_pseudocatenulatum.t__SGB17237	secondary	Pentathlon	9.04536	2.45069	650	72	0.00024277	0.0185048
k__Bacteria.p__Firmicutes.c__Clostridia.o__Clostridiales.f__Ruminococcaceae.g__Faecalibacterium.s__Faecalibacterium_prausnitzii.t__SGB15323	secondary	Cricket	-7.17259	1.95059	650	92	0.000256006	0.0192867
k__Bacteria.p__Firmicutes.c__Clostridia.o__Clostridiales.f__Lachnospiraceae.g__Blautia.s__Blautia_SGB4831.t__SGB4831_group	secondary	Rower	-9.04624	2.46379	650	264	0.000261409	0.0194675
k__Bacteria.p__Firmicutes.c__Clostridia.o__Clostridiales.f__Lachnospiraceae.g__Blautia.s__Blautia_obeum.t__SGB4809	secondary	Sedentary	-7.73084	2.10956	650	136	0.00026852	0.0195476
k__Bacteria.p__Firmicutes.c__Clostridia.o__Clostridia_unclassified.f__Clostridia_unclassified.g__Clostridia_unclassified.s__Clostridia_bacterium.t__SGB3574	secondary	Running	-6.63137	1.80842	650	124	0.000266197	0.0195476
k__Bacteria.p__Firmicutes.c__Clostridia.o__Clostridia_unclassified.f__Clostridia_unclassified.g__Clostridia_unclassified.s__Clostridia_bacterium.t__SGB14861	secondary	Rower	-10.9501	2.99065	650	386	0.000271851	0.0195703
k__Bacteria.p__Firmicutes.c__Bacilli.o__Bacilli_unclassified.f__Bacilli_unclassified.g__Bacilli_unclassified.s__Bacilli_unclassified_SGB6478.t__SGB6478	secondary	Cyclists	-8.03523	2.19757	650	123	0.000277129	0.019731
k__Bacteria.p__Actinobacteria.c__Coriobacteriia.o__Eggerthellales.f__Eggerthellaceae.g__Eggerthellaceae_unclassified.s__Eggerthellaceae_unclassified_SGB14341.t__SGB14341	secondary	Cricket	-5.8549	1.61455	650	107	0.000310711	0.0208365
k__Bacteria.p__Actinobacteria.c__Coriobacteriia.o__Eggerthellales.f__Eggerthellaceae.g__Eggerthellaceae_unclassified.s__Eggerthellaceae_unclassified_SGB14341.t__SGB14341	secondary	Rower	-5.77983	1.58951	650	107	0.00029927	0.0208365
k__Bacteria.p__Firmicutes.c__Bacilli.o__Bacilli_unclassified.f__Bacilli_unclassified.g__Bacilli_unclassified.s__Bacilli_unclassified_SGB6478.t__SGB6478	secondary	Rower	-8.08159	2.22668	650	123	0.000307094	0.0208365
k__Bacteria.p__Proteobacteria.c__Alphaproteobacteria.o__Alphaproteobacteria_unclassified.f__Alphaproteobacteria_unclassified.g__GGB6612.s__GGB6612_SGB9346.t__SGB9346	secondary	Cyclists	-6.70082	1.84667	650	87	0.000308062	0.0208365
k__Bacteria.p__Proteobacteria.c__Alphaproteobacteria.o__Alphaproteobacteria_unclassified.f__Alphaproteobacteria_unclassified.g__GGB6612.s__GGB6612_SGB9346.t__SGB9346	secondary	Rower	-6.79696	1.87113	650	87	0.000303484	0.0208365
k__Bacteria.p__Firmicutes.c__Clostridia.o__Clostridia_unclassified.f__Clostridia_unclassified.g__Clostridia_unclassified.s__Clostridia_bacterium.t__SGB3574	secondary	Rugby	-6.69483	1.8467	650	124	0.000311953	0.0208365
k__Bacteria.p__Firmicutes.c__Clostridia.o__Clostridiales.f__Lachnospiraceae.g__Fusicatenibacter.s__Fusicatenibacter_saccharivorans.t__SGB4874	secondary	Cyclists	-7.82388	2.1632	650	529	0.000322135	0.0212971
k__Bacteria.p__Firmicutes.c__Clostridia.o__Clostridiales.f__Ruminococcaceae.g__GGB9707.s__GGB9707_SGB15229.t__SGB15229	secondary	Cyclists	-7.8433	2.18049	650	237	0.000347101	0.0227158
k__Bacteria.p__Firmicutes.c__Clostridia.o__Clostridiales.f__Ruminococcaceae.g__GGB9614.s__GGB9614_SGB15049.t__SGB15049	secondary	Rugby	6.8931	1.91875	650	179	0.000353068	0.0228753
k__Bacteria.p__Firmicutes.c__Clostridia.o__Clostridiales.f__Lachnospiraceae.g__Blautia.s__Blautia_obeum.t__SGB4809	secondary	Cricket	-7.78808	2.17996	650	136	0.000380469	0.0244066
k__Bacteria.p__Firmicutes.c__Clostridia.o__Clostridiales.f__Clostridiales_unclassified.g__Monoglobus.s__Monoglobus_pectinilyticus.t__SGB4166	secondary	Cyclists	-7.32469	2.05648	650	113	0.000396181	0.0248708
k__Bacteria.p__Firmicutes.c__Clostridia.o__Clostridiales.f__Lachnospiraceae.g__Dorea.s__Dorea_sp_AF36_15AT.t__SGB4552_group	secondary	Cyclists	-8.39622	2.35868	650	328	0.000399222	0.0248708
k__Bacteria.p__Firmicutes.c__CFGB3035.o__OFGB3035.f__FGB3035.g__GGB9524.s__GGB9524_SGB14924.t__SGB14924	secondary	Judo	-8.05822	2.26296	650	94	0.00039741	0.0248708
k__Bacteria.p__Firmicutes.c__Clostridia.o__Clostridiales.f__Lachnospiraceae.g__Coprococcus.s__Coprococcus_catus.t__SGB4670	secondary	Cyclists	-9.59183	2.69981	650	356	0.000409669	0.0252785
k__Bacteria.p__Firmicutes.c__Clostridia.o__Clostridiales.f__Lachnospiraceae.g__Dorea.s__Dorea_longicatena.t__SGB4581	secondary	Cyclists	-10.0022	2.82252	650	446	0.000423733	0.0258997
k__Bacteria.p__Firmicutes.c__Clostridia.o__Clostridiales.f__Lachnospiraceae.g__Blautia.s__Blautia_sp_MSK_21_1.t__SGB4829	secondary	Sedentary	-8.57828	2.44027	650	196	0.000470781	0.0285064
k__Bacteria.p__Firmicutes.c__Clostridia.o__Clostridia_unclassified.f__Clostridia_unclassified.g__GGB9347.s__GGB9347_SGB14313.t__SGB14313	secondary	Rugby	-9.84333	2.80255	650	149	0.000476063	0.0285594
k__Bacteria.p__Firmicutes.c__Clostridia.o__Clostridiales.f__Lachnospiraceae.g__Blautia.s__Blautia_faecis.t__SGB4820	secondary	Cricket	-8.40946	2.39978	650	470	0.000490322	0.0291449
k__Bacteria.p__Firmicutes.c__Clostridia.o__Clostridiales.f__Lachnospiraceae.g__Lachnospiraceae_unclassified.s__Lachnospiraceae_bacterium.t__SGB4781	secondary	Cyclists	-8.18831	2.35052	650	260	0.000528981	0.031157
k__Bacteria.p__Firmicutes.c__Clostridia.o__Clostridiales.f__Lachnospiraceae.g__Blautia.s__Blautia_sp_MSK_21_1.t__SGB4829	secondary	Rugby	-8.62611	2.48261	650	196	0.000546696	0.0319103
k__Bacteria.p__Firmicutes.c__Clostridia.o__Clostridiales.f__Ruminococcaceae.g__GGB9635.s__GGB9635_SGB15103.t__SGB15103	secondary	Taekwondo	8.97792	2.58633	650	73	0.000553363	0.032011
k__Bacteria.p__Firmicutes.c__Clostridia.o__Clostridia_unclassified.f__Clostridia_unclassified.g__Clostridia_unclassified.s__Clostridia_bacterium.t__SGB3957	secondary	Cyclists	-9.43864	2.7224	650	248	0.000562061	0.0322265
k__Bacteria.p__Firmicutes.c__Clostridia.o__Clostridiales.f__Ruminococcaceae.g__GGB9707.s__GGB9707_SGB15229.t__SGB15229	secondary	Rower	-7.65176	2.20938	650	237	0.000569732	0.0323798
k__Bacteria.p__Firmicutes.c__Clostridia.o__Clostridiales.f__Lachnospiraceae.g__Dorea.s__Dorea_sp_AF36_15AT.t__SGB4552_group	secondary	Cricket	-8.39622	2.42756	650	328	0.000579383	0.0326419
k__Bacteria.p__Firmicutes.c__CFGB3035.o__OFGB3035.f__FGB3035.g__GGB9524.s__GGB9524_SGB14924.t__SGB14924	secondary	Race walking	-7.79704	2.26296	650	94	0.000607859	0.033951
k__Bacteria.p__Firmicutes.c__Clostridia.o__Clostridiales.f__Lachnospiraceae.g__Blautia.s__Blautia_SGB4831.t__SGB4831_group	secondary	Sedentary	-8.32782	2.42177	650	264	0.000622993	0.0342065
k__Bacteria.p__Firmicutes.c__Clostridia.o__Clostridia_unclassified.f__Clostridia_unclassified.g__GGB9347.s__GGB9347_SGB14313.t__SGB14313	secondary	Hockey	-10.3048	2.99606	650	149	0.000621357	0.0342065
k__Bacteria.p__Firmicutes.c__Clostridia.o__Clostridiales.f__Ruminococcaceae.g__GGB9632.s__GGB9632_SGB15089.t__SGB15089	secondary	Rower	-9.61745	2.79925	650	352	0.000629832	0.0342914
k__Bacteria.p__Firmicutes.c__Clostridia.o__Clostridiales.f__Lachnospiraceae.g__Coprococcus.s__Coprococcus_eutactus.t__SGB5118	secondary	Cyclists	-9.68251	2.82453	650	135	0.000647649	0.0349676
k__Bacteria.p__Firmicutes.c__Clostridia.o__Clostridiales.f__Ruminococcaceae.g__GGB9608.s__GGB9608_SGB15041.t__SGB15041	secondary	Hockey	-6.40359	1.88012	650	153	0.000701269	0.0375498
k__Bacteria.p__Firmicutes.c__Clostridia.o__Clostridiales.f__Lachnospiraceae.g__Blautia.s__Blautia_sp_MSK_20_85.t__SGB4828_group	secondary	Cyclists	-9.20349	2.71068	650	309	0.000728673	0.03826
k__Bacteria.p__Bacteroidetes.c__Bacteroidia.o__Bacteroidales.f__Barnesiellaceae.g__Barnesiella.s__Barnesiella_intestinihominis.t__SGB1965	secondary	Rower	-9.97933	2.93745	650	443	0.000723458	0.03826
k__Bacteria.p__Firmicutes.c__Clostridia.o__Clostridiales.f__Ruminococcaceae.g__GGB9667.s__GGB9667_SGB15164.t__SGB15164	secondary	Boxing	9.86892	2.90783	650	95	0.000732249	0.03826
k__Bacteria.p__Firmicutes.c__Clostridia.o__Clostridiales.f__Lachnospiraceae.g__Lachnospiraceae_unclassified.s__Lachnospiraceae_bacterium.t__SGB4781	secondary	Cricket	-8.18831	2.41917	650	260	0.000756629	0.0392176
k__Bacteria.p__Firmicutes.c__Clostridia.o__Clostridiales.f__Ruminococcaceae.g__GGB9632.s__GGB9632_SGB15089.t__SGB15089	secondary	Cricket	-9.60182	2.84334	650	352	0.000778054	0.040008
k__Bacteria.p__Firmicutes.c__Bacilli.o__Bacilli_unclassified.f__Bacilli_unclassified.g__Bacilli_unclassified.s__Bacilli_unclassified_SGB6473.t__SGB6473	secondary	Rower	-4.24948	1.25937	650	71	0.000785503	0.040073
k__Bacteria.p__Firmicutes.c__Clostridia.o__Clostridiales.f__Ruminococcaceae.g__Ruminococcaceae_unclassified.s__Ruminococcaceae_unclassified_SGB15234.t__SGB15234	secondary	Cyclists	-8.48282	2.52342	650	219	0.000821682	0.0403728
k__Bacteria.p__Firmicutes.c__Clostridia.o__Clostridiales.f__Lachnospiraceae.g__Lachnospiraceae_unclassified.s__Lachnospiraceae_bacterium.t__SGB4781	secondary	Rower	-8.01932	2.38166	650	260	0.000805825	0.0403728
k__Bacteria.p__Firmicutes.c__Clostridia.o__Clostridia_unclassified.f__Clostridia_unclassified.g__Clostridia_unclassified.s__Clostridia_bacterium.t__SGB3957	secondary	Cricket	-9.43864	2.80191	650	248	0.000801434	0.0403728
k__Bacteria.p__Firmicutes.c__Bacilli.o__Bacilli_unclassified.f__Bacilli_unclassified.g__Bacilli_unclassified.s__Bacilli_unclassified_SGB6473.t__SGB6473	secondary	Cyclists	-4.17786	1.24291	650	71	0.000822535	0.0403728
k__Bacteria.p__Firmicutes.c__Clostridia.o__Clostridiales.f__Lachnospiraceae.g__Blautia.s__Blautia_obeum.t__SGB4809	secondary	Rugby	-7.22193	2.14616	650	136	0.000811783	0.0403728
k__Bacteria.p__Firmicutes.c__Clostridia.o__Clostridiales.f__Clostridiales_unclassified.g__Monoglobus.s__Monoglobus_pectinilyticus.t__SGB4166	secondary	Cricket	-7.10058	2.11654	650	113	0.000841888	0.041012
k__Bacteria.p__Firmicutes.c__Clostridia.o__Clostridiales.f__Lachnospiraceae.g__Blautia.s__Blautia_SGB4815.t__SGB4815_group	secondary	Cyclists	-7.28125	2.17386	650	313	0.000858037	0.041359
k__Bacteria.p__Firmicutes.c__Clostridia.o__Clostridiales.f__Ruminococcaceae.g__GGB9705.s__GGB9705_SGB15224.t__SGB15224	secondary	Rugby	-6.51885	1.94696	650	198	0.00086178	0.041359
k__Bacteria.p__Firmicutes.c__Clostridia.o__Clostridiales.f__Ruminococcaceae.g__Ruminococcaceae_unclassified.s__Ruminococcaceae_unclassified_SGB15234.t__SGB15234	secondary	Cricket	-8.68592	2.59711	650	219	0.000873347	0.041606
k__Bacteria.p__Firmicutes.c__Clostridia.o__Clostridiales.f__Lachnospiraceae.g__Dorea.s__Dorea_formicigenerans.t__SGB4575	secondary	Cricket	-7.91561	2.37644	650	427	0.000916336	0.0430213
k__Bacteria.p__Firmicutes.c__Clostridia.o__Clostridiales.f__Clostridiales_unclassified.g__Monoglobus.s__Monoglobus_pectinilyticus.t__SGB4166	secondary	Rugby	-6.94435	2.08372	650	113	0.000910538	0.0430213
k__Bacteria.p__Firmicutes.c__Bacilli.o__Bacilli_unclassified.f__Bacilli_unclassified.g__Bacilli_unclassified.s__Bacilli_unclassified_SGB6473.t__SGB6473	secondary	Rugby	-4.191	1.25937	650	71	0.000926182	0.0431707
k__Bacteria.p__Firmicutes.c__Clostridia.o__Clostridia_unclassified.f__Clostridia_unclassified.g__GGB9347.s__GGB9347_SGB14313.t__SGB14313	secondary	Cyclists	-9.19874	2.76592	650	149	0.000933045	0.04318
k__Bacteria.p__Firmicutes.c__Clostridia.o__Clostridiales.f__Lachnospiraceae.g__Dorea.s__Dorea_sp_AF36_15AT.t__SGB4552_group	secondary	Rower	-7.93107	2.38992	650	328	0.000957016	0.0436655
k__Bacteria.p__Firmicutes.c__Clostridia.o__Clostridia_unclassified.f__Clostridia_unclassified.g__Clostridia_unclassified.s__Clostridia_bacterium.t__SGB14198	secondary	Taekwondo	8.36253	2.51885	650	66	0.000952169	0.0436655
k__Bacteria.p__Firmicutes.c__Bacilli.o__Bacilli_unclassified.f__Bacilli_unclassified.g__Bacilli_unclassified.s__Bacilli_unclassified_SGB6478.t__SGB6478	secondary	Rugby	-7.33995	2.22668	650	123	0.00103446	0.0468692
k__Bacteria.p__Firmicutes.c__Clostridia.o__Clostridiales.f__Lachnospiraceae.g__Blautia.s__Blautia_schinkii.t__SGB4825	secondary	Triathalon	8.33073	2.55431	650	80	0.00116828	0.0525645
k__Bacteria.p__Actinobacteria.c__Coriobacteriia.o__Eggerthellales.f__Eggerthellaceae.g__Eggerthellaceae_unclassified.s__Eggerthellaceae_unclassified_SGB14341.t__SGB14341	secondary	Rugby	-5.1785	1.58951	650	107	0.00118263	0.0528433
k__Bacteria.p__Firmicutes.c__Clostridia.o__Clostridiales.f__Clostridiales_unclassified.g__Monoglobus.s__Monoglobus_pectinilyticus.t__SGB4166	secondary	Sedentary	-6.63646	2.04819	650	113	0.00125749	0.0529045
k__Bacteria.p__Firmicutes.c__Clostridia.o__Clostridiales.f__Lachnospiraceae.g__Blautia.s__Blautia_SGB4815.t__SGB4815_group	secondary	Cricket	-7.28125	2.23735	650	313	0.00119709	0.0529045
k__Bacteria.p__Firmicutes.c__Clostridia.o__Clostridiales.f__Lachnospiraceae.g__Lachnospiraceae_unclassified.s__Lachnospiraceae_bacterium.t__SGB4957	secondary	Cyclists	-4.4187	1.36069	650	78	0.00122653	0.0529045
k__Bacteria.p__Proteobacteria.c__Alphaproteobacteria.o__Alphaproteobacteria_unclassified.f__Alphaproteobacteria_unclassified.g__GGB6612.s__GGB6612_SGB9346.t__SGB9346	secondary	Running	-5.94162	1.83234	650	87	0.0012468	0.0529045
k__Bacteria.p__Firmicutes.c__Clostridia.o__Clostridia_unclassified.f__Clostridia_unclassified.g__Clostridia_unclassified.s__Clostridia_bacterium.t__SGB3574	secondary	Cycling	-8.25966	2.54869	650	124	0.00125497	0.0529045
k__Bacteria.p__Firmicutes.c__Clostridia.o__Clostridia_unclassified.f__Clostridia_unclassified.g__Clostridia_unclassified.s__Clostridia_bacterium.t__SGB3574	secondary	Judo	-8.25966	2.54869	650	124	0.00125497	0.0529045
k__Bacteria.p__Firmicutes.c__Clostridia.o__Clostridia_unclassified.f__Clostridia_unclassified.g__Clostridia_unclassified.s__Clostridia_bacterium.t__SGB3574	secondary	Rowing	-8.25966	2.54869	650	124	0.00125497	0.0529045
k__Bacteria.p__Firmicutes.c__Clostridia.o__Clostridia_unclassified.f__Clostridia_unclassified.g__Clostridia_unclassified.s__Clostridia_bacterium.t__SGB3574	secondary	Race walking	-8.25966	2.54869	650	124	0.00125497	0.0529045
k__Bacteria.p__Firmicutes.c__Clostridia.o__Clostridia_unclassified.f__Clostridia_unclassified.g__Clostridia_unclassified.s__Clostridia_bacterium.t__SGB3574	secondary	Fencing	-8.25966	2.54869	650	124	0.00125497	0.0529045
k__Bacteria.p__Actinobacteria.c__Coriobacteriia.o__Eggerthellales.f__Eggerthellaceae.g__Eggerthellaceae_unclassified.s__Eggerthellaceae_unclassified_SGB14341.t__SGB14341	secondary	Sedentary	-5.04987	1.56241	650	107	0.00129288	0.0540422
k__Bacteria.p__Firmicutes.c__Clostridia.o__Clostridiales.f__Ruminococcaceae.g__Ruminococcaceae_unclassified.s__Ruminococcaceae_unclassified_SGB15233.t__SGB15233	secondary	Cyclists	-7.99044	2.47593	650	214	0.0013147	0.0544369
k__Bacteria.p__Firmicutes.c__Clostridia.o__Clostridiales.f__Lachnospiraceae.g__Blautia.s__Blautia_obeum.t__SGB4809	secondary	Running	-6.78056	2.10167	650	136	0.00131912	0.0544369
k__Bacteria.p__Bacteroidetes.c__Bacteroidia.o__Bacteroidales.f__Rikenellaceae.g__Alistipes.s__Alistipes_sp_AF17_16.t__SGB2326	secondary	Rowing	9.11626	2.83166	650	97	0.00135057	0.0547331
k__Bacteria.p__Firmicutes.c__Bacilli.o__Bacilli_unclassified.f__Bacilli_unclassified.g__Bacilli_unclassified.s__Bacilli_unclassified_SGB6473.t__SGB6473	secondary	Hockey	-4.33406	1.34633	650	71	0.00135164	0.0547331
k__Bacteria.p__Firmicutes.c__Clostridia.o__Clostridiales.f__Lachnospiraceae.g__Mediterraneibacter.s__Ruminococcus_gnavus.t__SGB4584	secondary	Fencing	9.76287	3.03025	650	81	0.00133951	0.0547331
k__Bacteria.p__Firmicutes.c__Clostridia.o__Clostridiales.f__Lachnospiraceae.g__Lachnospiraceae_unclassified.s__Lachnospiraceae_bacterium.t__SGB4957	secondary	Cricket	-4.50452	1.40043	650	78	0.00136398	0.0548895
k__Bacteria.p__Firmicutes.c__Clostridia.o__Clostridiales.f__Ruminococcaceae.g__Ruminococcaceae_unclassified.s__Eubacterium_siraeum.t__SGB4198_group	secondary	Cyclists	-12.8481	4.00062	650	307	0.00138748	0.0553003
k__Bacteria.p__Firmicutes.c__Bacilli.o__Bacilli_unclassified.f__Bacilli_unclassified.g__Bacilli_unclassified.s__Bacilli_unclassified_SGB6422.t__SGB6422	secondary	Cycling	-5.86381	1.83432	650	67	0.00145954	0.0553003
k__Bacteria.p__Firmicutes.c__Bacilli.o__Bacilli_unclassified.f__Bacilli_unclassified.g__Bacilli_unclassified.s__Bacilli_unclassified_SGB6422.t__SGB6422	secondary	Judo	-5.86381	1.83432	650	67	0.00145954	0.0553003
k__Bacteria.p__Firmicutes.c__Bacilli.o__Bacilli_unclassified.f__Bacilli_unclassified.g__Bacilli_unclassified.s__Bacilli_unclassified_SGB6422.t__SGB6422	secondary	Rowing	-5.86381	1.83432	650	67	0.00145954	0.0553003
k__Bacteria.p__Firmicutes.c__Bacilli.o__Bacilli_unclassified.f__Bacilli_unclassified.g__Bacilli_unclassified.s__Bacilli_unclassified_SGB6422.t__SGB6422	secondary	Swimming	-5.86381	1.83432	650	67	0.00145954	0.0553003
k__Bacteria.p__Firmicutes.c__Bacilli.o__Bacilli_unclassified.f__Bacilli_unclassified.g__Bacilli_unclassified.s__Bacilli_unclassified_SGB6422.t__SGB6422	secondary	Fencing	-5.86381	1.83432	650	67	0.00145954	0.0553003
k__Bacteria.p__Firmicutes.c__Bacilli.o__Bacilli_unclassified.f__Bacilli_unclassified.g__Bacilli_unclassified.s__Bacilli_unclassified_SGB6422.t__SGB6422	secondary	Paralympic swimming	-5.86381	1.83432	650	67	0.00145954	0.0553003
k__Bacteria.p__Actinobacteria.c__Coriobacteriia.o__Eggerthellales.f__Eggerthellaceae.g__Eggerthellaceae_unclassified.s__Eggerthellaceae_unclassified_SGB14341.t__SGB14341	secondary	Hockey	-5.43624	1.69926	650	107	0.00144736	0.0553003
k__Bacteria.p__Firmicutes.c__Clostridia.o__Clostridiales.f__Lachnospiraceae.g__Coprococcus.s__Coprococcus_eutactus.t__SGB5118	secondary	Sedentary	-9.0007	2.81313	650	135	0.00144563	0.0553003
k__Bacteria.p__Firmicutes.c__Clostridia.o__Clostridia_unclassified.f__Clostridia_unclassified.g__Clostridia_unclassified.s__Clostridia_bacterium.t__SGB4155	secondary	Cyclists	-2.97947	0.92991	650	66	0.00142352	0.0553003
k__Bacteria.p__Firmicutes.c__Clostridia.o__Clostridiales.f__Clostridiales_unclassified.g__Clostridiales_unclassified.s__Clostridiales_bacterium_KLE1615.t__SGB5090_group	secondary	Cyclists	-7.37395	2.31174	650	463	0.00149443	0.0559676
k__Bacteria.p__Firmicutes.c__Clostridia.o__Clostridiales.f__Lachnospiraceae.g__Mediterraneibacter.s__Ruminococcus_torques.t__SGB4563_group	secondary	Cyclists	-7.78564	2.44074	650	452	0.00149402	0.0559676
k__Bacteria.p__Firmicutes.c__Clostridia.o__Clostridiales.f__Lachnospiraceae.g__Blautia.s__Blautia_sp_MSK_20_85.t__SGB4828_group	secondary	Rower	-8.74703	2.74658	650	309	0.00152055	0.0559751
k__Bacteria.p__Firmicutes.c__Clostridia.o__Clostridia_unclassified.f__Clostridia_unclassified.g__GGB9342.s__GGB9342_SGB14306.t__SGB14306	secondary	Running	-8.50649	2.67055	650	161	0.00151746	0.0559751
k__Bacteria.p__Firmicutes.c__Bacilli.o__Bacilli_unclassified.f__Bacilli_unclassified.g__Bacilli_unclassified.s__Bacilli_unclassified_SGB6422.t__SGB6422	secondary	Hockey	-4.52585	1.42086	650	67	0.00151748	0.0559751
k__Bacteria.p__Firmicutes.c__Negativicutes.o__Veillonellales.f__Veillonellaceae.g__Allisonella.s__Allisonella_histaminiformans.t__SGB5843	secondary	Triathalon	7.7726	2.45133	650	79	0.00159412	0.0583521
k__Bacteria.p__Firmicutes.c__Clostridia.o__Clostridiales.f__Ruminococcaceae.g__Ruminococcaceae_unclassified.s__Ruminococcaceae_unclassified_SGB15234.t__SGB15234	secondary	Rower	-8.06532	2.55684	650	219	0.00168478	0.0613242
k__Bacteria.p__Firmicutes.c__Clostridia.o__Clostridiales.f__Ruminococcaceae.g__Ruminococcaceae_unclassified.s__Ruminococcaceae_bacterium.t__SGB15356	secondary	Cyclists	-8.32309	2.64382	650	185	0.00172081	0.0622855
k__Bacteria.p__Bacteroidetes.c__Bacteroidia.o__Bacteroidales.f__Barnesiellaceae.g__Barnesiella.s__Barnesiella_intestinihominis.t__SGB1965	secondary	Cyclists	-9.09977	2.89905	650	443	0.0017752	0.0635443
k__Bacteria.p__Firmicutes.c__Clostridia.o__Clostridiales.f__Lachnospiraceae.g__Coprococcus.s__Coprococcus_catus.t__SGB4670	secondary	Rower	-8.5893	2.73557	650	356	0.00176938	0.0635443
k__Bacteria.p__Firmicutes.c__Clostridia.o__Clostridiales.f__Ruminococcaceae.g__GGB9608.s__GGB9608_SGB15041.t__SGB15041	secondary	Rowing	-7.5852	2.42722	650	153	0.00185943	0.0654741
k__Bacteria.p__Firmicutes.c__Clostridia.o__Clostridiales.f__Ruminococcaceae.g__GGB9608.s__GGB9608_SGB15041.t__SGB15041	secondary	Race walking	-7.5852	2.42722	650	153	0.00185943	0.0654741
k__Bacteria.p__Firmicutes.c__Clostridia.o__Clostridiales.f__Ruminococcaceae.g__GGB9608.s__GGB9608_SGB15041.t__SGB15041	secondary	Fencing	-7.5852	2.42722	650	153	0.00185943	0.0654741
k__Bacteria.p__Firmicutes.c__Clostridia.o__Clostridiales.f__Lachnospiraceae.g__Dorea.s__Dorea_formicigenerans.t__SGB4575	secondary	Rower	-7.29947	2.33959	650	427	0.00189129	0.0655679
k__Bacteria.p__Firmicutes.c__Clostridia.o__Clostridiales.f__Lachnospiraceae.g__Blautia.s__Blautia_SGB4815.t__SGB4815_group	secondary	Rower	-6.87293	2.20266	650	313	0.0018893	0.0655679
k__Bacteria.p__Firmicutes.c__Clostridia.o__Clostridiales.f__Lachnospiraceae.g__Coprococcus.s__Coprococcus_eutactus.t__SGB5118	secondary	Cricket	-9.06928	2.90701	650	135	0.00189245	0.0655679
k__Bacteria.p__Firmicutes.c__Clostridia.o__Clostridiales.f__Lachnospiraceae.g__Blautia.s__Blautia_sp_MSK_20_85.t__SGB4828_group	secondary	Cricket	-8.68675	2.78984	650	309	0.00193127	0.0665569
k__Bacteria.p__Firmicutes.c__Clostridia.o__Clostridiales.f__Lachnospiraceae.g__Blautia.s__Blautia_SGB4831.t__SGB4831_group	secondary	Hockey	-8.1952	2.6339	650	264	0.00194602	0.0667102
k__Bacteria.p__Firmicutes.c__Clostridia.o__Clostridiales.f__Lachnospiraceae.g__Mediterraneibacter.s__Ruminococcus_gnavus.t__SGB4584	secondary	Boxing	11.4928	3.71128	650	81	0.00204366	0.0696889
k__Bacteria.p__Firmicutes.c__Clostridia.o__Clostridia_unclassified.f__Clostridia_unclassified.g__Clostridia_unclassified.s__Clostridia_bacterium.t__SGB3957	secondary	Rower	-8.52813	2.75846	650	248	0.00207857	0.070508
k__Bacteria.p__Firmicutes.c__Clostridia.o__Clostridiales.f__Lachnospiraceae.g__Anaerobutyricum.s__Anaerobutyricum_hallii.t__SGB4532	secondary	Cricket	-9.04438	2.93597	650	435	0.00215629	0.0723866
k__Bacteria.p__Firmicutes.c__Clostridia.o__Clostridia_unclassified.f__Clostridia_unclassified.g__Clostridia_unclassified.s__Clostridia_unclassified_SGB4121.t__SGB4121	secondary	Paralympic swimming	9.56177	3.10281	650	219	0.00214843	0.0723866
k__Bacteria.p__Firmicutes.c__Bacilli.o__Lactobacillales.f__Streptococcaceae.g__Streptococcus.s__Streptococcus_parasanguinis.t__SGB8071	secondary	Pentathlon	10.0308	3.25881	650	116	0.00217404	0.0726062
k__Bacteria.p__Actinobacteria.c__Actinobacteria.o__Bifidobacteriales.f__Bifidobacteriaceae.g__Bifidobacterium.s__Bifidobacterium_pseudocatenulatum.t__SGB17237	secondary	Boxing	7.49082	2.45069	650	72	0.00233326	0.0755974
k__Bacteria.p__Firmicutes.c__Clostridia.o__Clostridia_unclassified.f__Clostridia_unclassified.g__Clostridia_unclassified.s__Clostridia_bacterium.t__SGB14263	secondary	Pentathlon	-11.405	3.73315	650	85	0.00234528	0.0755974
k__Bacteria.p__Firmicutes.c__Clostridia.o__Clostridia_unclassified.f__Clostridia_unclassified.g__Clostridia_unclassified.s__Clostridia_bacterium.t__SGB14263	secondary	Boxing	-11.405	3.73315	650	85	0.00234528	0.0755974
k__Bacteria.p__Firmicutes.c__Clostridia.o__Clostridia_unclassified.f__Clostridia_unclassified.g__Clostridia_unclassified.s__Clostridia_bacterium.t__SGB14263	secondary	Triathalon	-11.405	3.73315	650	85	0.00234528	0.0755974
k__Bacteria.p__Firmicutes.c__Clostridia.o__Clostridia_unclassified.f__Clostridia_unclassified.g__Clostridia_unclassified.s__Clostridia_bacterium.t__SGB14263	secondary	Paralympic cycling (Pilot)	-11.405	3.73315	650	85	0.00234528	0.0755974
k__Bacteria.p__Firmicutes.c__Clostridia.o__Clostridia_unclassified.f__Clostridia_unclassified.g__Clostridia_unclassified.s__Clostridia_bacterium.t__SGB14263	secondary	Taekwondo	-11.405	3.73315	650	85	0.00234528	0.0755974
k__Bacteria.p__Firmicutes.c__Clostridia.o__Clostridiales.f__Lachnospiraceae.g__Lachnospiraceae_unclassified.s__Lachnospiraceae_bacterium.t__SGB4771	secondary	Race walking	8.48828	2.77311	650	127	0.00230044	0.0755974
k__Bacteria.p__Firmicutes.c__Clostridia.o__Clostridiales.f__Ruminococcaceae.g__Ruminococcaceae_unclassified.s__Ruminococcaceae_bacterium.t__SGB15249	secondary	Cyclists	-9.16791	3.01053	650	292	0.00242168	0.0776736
k__Bacteria.p__Firmicutes.c__Clostridia.o__Clostridia_unclassified.f__Clostridia_unclassified.g__GGB9342.s__GGB9342_SGB14306.t__SGB14306	secondary	Sedentary	-8.15584	2.68057	650	161	0.00244325	0.0779795
k__Bacteria.p__Firmicutes.c__Clostridia.o__Clostridiales.f__Lachnospiraceae.g__Mediterraneibacter.s__Mediterraneibacter_sp_gm002.t__SGB4553	secondary	Triathalon	8.63709	2.84253	650	68	0.00247584	0.078632
k__Bacteria.p__Firmicutes.c__Clostridia.o__Clostridiales.f__Lachnospiraceae.g__Lachnospiraceae_unclassified.s__Lachnospiraceae_bacterium.t__SGB4780	secondary	Fencing	9.27339	3.05933	650	331	0.00253595	0.079374
k__Bacteria.p__Firmicutes.c__Clostridia.o__Clostridia_unclassified.f__Clostridia_unclassified.g__GGB9347.s__GGB9347_SGB14313.t__SGB14313	secondary	Sedentary	-8.35365	2.75476	650	149	0.00252554	0.079374
k__Bacteria.p__Proteobacteria.c__Alphaproteobacteria.o__Alphaproteobacteria_unclassified.f__Alphaproteobacteria_unclassified.g__GGB6612.s__GGB6612_SGB9346.t__SGB9346	secondary	Sedentary	-5.5765	1.83922	650	87	0.00252922	0.079374
k__Bacteria.p__Firmicutes.c__Clostridia.o__Clostridiales.f__Ruminococcaceae.g__GGB9608.s__GGB9608_SGB15041.t__SGB15041	secondary	Running	-5.21111	1.72223	650	153	0.00258095	0.0800721
k__Bacteria.p__Firmicutes.c__Bacilli.o__Bacilli_unclassified.f__Bacilli_unclassified.g__Bacilli_unclassified.s__Bacilli_unclassified_SGB6473.t__SGB6473	secondary	Sedentary	-3.74532	1.2379	650	71	0.00258297	0.0800721
k__Bacteria.p__Firmicutes.c__Clostridia.o__Clostridia_unclassified.f__Clostridia_unclassified.g__Clostridia_unclassified.s__Clostridia_bacterium.t__SGB4155	secondary	Rower	-2.8339	0.942227	650	66	0.00273759	0.084461
k__Bacteria.p__Firmicutes.c__Clostridia.o__Clostridia_unclassified.f__Clostridia_unclassified.g__Clostridia_unclassified.s__Clostridia_bacterium.t__SGB15413	secondary	Rowing	-7.50844	2.50388	650	134	0.00281809	0.0865328
k__Bacteria.p__Firmicutes.c__Clostridia.o__Clostridiales.f__Ruminococcaceae.g__GGB9615.s__GGB9615_SGB15053.t__SGB15053_group	secondary	Cyclists	-8.12955	2.71527	650	397	0.00286126	0.0872202
k__Bacteria.p__Firmicutes.c__Bacilli.o__Bacilli_unclassified.f__Bacilli_unclassified.g__Bacilli_unclassified.s__Bacilli_unclassified_SGB6473.t__SGB6473	secondary	Running	-3.69161	1.23327	650	71	0.0028674	0.0872202
k__Bacteria.p__Firmicutes.c__Clostridia.o__Clostridiales.f__Lachnospiraceae.g__Blautia.s__Blautia_faecis.t__SGB4820	secondary	Taekwondo	-11.8988	3.99347	650	470	0.00299773	0.0881118
k__Bacteria.p__Firmicutes.c__Clostridia.o__Clostridia_unclassified.f__Clostridia_unclassified.g__GGB9342.s__GGB9342_SGB14306.t__SGB14306	secondary	Rower	-8.13188	2.72708	650	161	0.0029753	0.0881118
k__Bacteria.p__Firmicutes.c__Clostridia.o__Clostridiales.f__Ruminococcaceae.g__GGB9705.s__GGB9705_SGB15224.t__SGB15224	secondary	Sedentary	-5.71919	1.91376	650	198	0.00291297	0.0881118
k__Bacteria.p__Firmicutes.c__Clostridia.o__Clostridiales.f__Ruminococcaceae.g__GGB9705.s__GGB9705_SGB15224.t__SGB15224	secondary	Judo	-8.0041	2.68706	650	198	0.00300551	0.0881118
k__Bacteria.p__Firmicutes.c__Clostridia.o__Clostridiales.f__Ruminococcaceae.g__GGB9705.s__GGB9705_SGB15224.t__SGB15224	secondary	Fencing	-8.0041	2.68706	650	198	0.00300551	0.0881118
k__Bacteria.p__Firmicutes.c__Clostridia.o__Clostridiales.f__Lachnospiraceae.g__Blautia.s__Blautia_obeum.t__SGB4809	secondary	Cycling	-8.83015	2.96198	650	136	0.00298235	0.0881118
k__Bacteria.p__Firmicutes.c__Clostridia.o__Clostridiales.f__Lachnospiraceae.g__Blautia.s__Blautia_obeum.t__SGB4809	secondary	Paralympic swimming	-8.83015	2.96198	650	136	0.00298235	0.0881118
k__Bacteria.p__Firmicutes.c__Clostridia.o__Clostridiales.f__Ruminococcaceae.g__Anaeromassilibacillus.s__Anaeromassilibacillus_sp_An250.t__SGB14894	secondary	Swimming	5.05089	1.69533	650	73	0.00300027	0.0881118
k__Bacteria.p__Firmicutes.c__CFGB3053.o__OFGB3053.f__FGB3053.g__GGB9581.s__GGB9581_SGB14999.t__SGB14999	secondary	Boxing	7.79224	2.62428	650	96	0.00309842	0.090049
k__Bacteria.p__Firmicutes.c__Clostridia.o__Clostridia_unclassified.f__Clostridia_unclassified.g__Clostridia_unclassified.s__Clostridia_bacterium.t__SGB4155	secondary	Rugby	-2.79765	0.942227	650	66	0.00309939	0.090049
k__Bacteria.p__Firmicutes.c__Clostridia.o__Clostridiales.f__Lachnospiraceae.g__Lachnospiraceae_unclassified.s__Lachnospiraceae_bacterium.t__SGB4957	secondary	Sedentary	-4.0139	1.3552	650	78	0.00317325	0.0917835
k__Bacteria.p__Firmicutes.c__Clostridia.o__Clostridia_unclassified.f__Clostridia_unclassified.g__GGB9342.s__GGB9342_SGB14306.t__SGB14306	secondary	Hockey	-8.59458	2.91537	650	161	0.00331653	0.0955014
k__Bacteria.p__Firmicutes.c__Bacilli.o__Bacilli_unclassified.f__Bacilli_unclassified.g__Bacilli_unclassified.s__Bacilli_unclassified_SGB6478.t__SGB6478	secondary	Running	-6.41745	2.18052	650	123	0.00336925	0.0965902
k__Bacteria.p__Firmicutes.c__Bacilli.o__Bacilli_unclassified.f__Bacilli_unclassified.g__Bacilli_unclassified.s__Bacilli_unclassified_SGB6478.t__SGB6478	secondary	Sedentary	-6.43526	2.18871	650	123	0.00340015	0.0970467
k__Bacteria.p__Firmicutes.c__Negativicutes.o__Veillonellales.f__Veillonellaceae.g__Veillonella.s__Veillonella_parvula.t__SGB6939	secondary	Pentathlon	8.14796	2.78105	650	99	0.00351443	0.0998684
k__Bacteria.p__Firmicutes.c__Clostridia.o__Clostridia_unclassified.f__Clostridia_unclassified.g__GGB9347.s__GGB9347_SGB14313.t__SGB14313	secondary	Running	-8.03284	2.74446	650	149	0.00354667	0.0999082
k__Bacteria.p__Firmicutes.c__Clostridia.o__Clostridiales.f__Ruminococcaceae.g__GGB9705.s__GGB9705_SGB15224.t__SGB15224	secondary	Running	-5.58264	1.9066	650	198	0.00353397	0.0999082
k__Bacteria.p__Firmicutes.c__Clostridia.o__Clostridiales.f__Ruminococcaceae.g__Ruminococcaceae_unclassified.s__Ruminococcaceae_bacterium.t__SGB15249	secondary	Rower	-8.91636	3.05041	650	292	0.00359109	0.100721
k__Bacteria.p__Bacteroidetes.c__Bacteroidia.o__Bacteroidales.f__Odoribacteraceae.g__Odoribacter.s__Odoribacter_splanchnicus.t__SGB1790	secondary	Rower	-7.66998	2.63059	650	434	0.00367518	0.102636
k__Bacteria.p__Firmicutes.c__Clostridia.o__Clostridiales.f__Ruminococcaceae.g__GGB9631.s__GGB9631_SGB15087.t__SGB15087	secondary	Cyclists	-5.28165	1.815	650	106	0.00374185	0.104049
k__Bacteria.p__Firmicutes.c__Clostridia.o__Clostridiales.f__Ruminococcaceae.g__Ruminococcaceae_unclassified.s__Ruminococcaceae_unclassified_SGB15234.t__SGB15234	secondary	Hockey	-7.937	2.73338	650	219	0.00381651	0.105672
k__Bacteria.p__Firmicutes.c__Bacilli.o__Bacilli_unclassified.f__Bacilli_unclassified.g__Bacilli_unclassified.s__Bacilli_unclassified_SGB6478.t__SGB6478	secondary	Hockey	-6.88678	2.38042	650	123	0.00394648	0.108805
k__Bacteria.p__Firmicutes.c__Clostridia.o__Clostridiales.f__Ruminococcaceae.g__Faecalibacterium.s__Faecalibacterium_prausnitzii.t__SGB15323	secondary	Pentathlon	-9.38049	3.24598	650	92	0.00398656	0.108983
k__Bacteria.p__Firmicutes.c__Clostridia.o__Clostridiales.f__Ruminococcaceae.g__Faecalibacterium.s__Faecalibacterium_prausnitzii.t__SGB15323	secondary	Taekwondo	-9.38049	3.24598	650	92	0.00398656	0.108983
k__Bacteria.p__Firmicutes.c__Clostridia.o__Clostridiales.f__Lachnospiraceae.g__Lachnospiraceae_unclassified.s__Lachnospiraceae_bacterium.t__SGB4781	secondary	Rugby	-6.87544	2.38166	650	260	0.00402483	0.109567
k__Bacteria.p__Firmicutes.c__Clostridia.o__Clostridia_unclassified.f__Clostridia_unclassified.g__Clostridia_unclassified.s__Clostridia_bacterium.t__SGB15413	secondary	Running	-5.12627	1.77663	650	134	0.00404303	0.109602
k__Bacteria.p__Firmicutes.c__Clostridia.o__Clostridiales.f__Ruminococcaceae.g__Ruminococcaceae_unclassified.s__Ruminococcaceae_bacterium.t__SGB4247	secondary	Cyclists	-7.32038	2.54153	650	138	0.00410797	0.110898
k__Bacteria.p__Firmicutes.c__Clostridia.o__Clostridia_unclassified.f__Clostridia_unclassified.g__GGB9342.s__GGB9342_SGB14306.t__SGB14306	secondary	Judo	-10.7868	3.76373	650	161	0.0042959	0.11454
k__Bacteria.p__Firmicutes.c__Clostridia.o__Clostridia_unclassified.f__Clostridia_unclassified.g__GGB9342.s__GGB9342_SGB14306.t__SGB14306	secondary	Fencing	-10.7868	3.76373	650	161	0.0042959	0.11454
k__Bacteria.p__Firmicutes.c__Clostridia.o__Clostridia_unclassified.f__Clostridia_unclassified.g__GGB9342.s__GGB9342_SGB14306.t__SGB14306	secondary	Paralympic swimming	-10.7868	3.76373	650	161	0.0042959	0.11454
k__Bacteria.p__Firmicutes.c__Clostridia.o__Clostridiales.f__Lachnospiraceae.g__Blautia.s__Blautia_sp_MSK_21_1.t__SGB4829	secondary	Fencing	-9.81499	3.42633	650	196	0.00431473	0.11457
k__Bacteria.p__Firmicutes.c__Clostridia.o__Clostridiales.f__Lachnospiraceae.g__Lachnospiraceae_unclassified.s__Lachnospiraceae_bacterium.t__SGB4771	secondary	Paralympic cycling (Pilot)	9.70304	3.39635	650	127	0.00441914	0.116864
k__Bacteria.p__Firmicutes.c__CFGB2916.o__OFGB2916.f__FGB2916.g__GGB9237.s__GGB9237_SGB14179.t__SGB14179	secondary	Cyclists	-4.45258	1.56264	650	68	0.0045232	0.119129
k__Bacteria.p__Firmicutes.c__Clostridia.o__Clostridiales.f__Ruminococcaceae.g__Ruminococcaceae_unclassified.s__Ruminococcaceae_unclassified_SGB15233.t__SGB15233	secondary	Rower	-7.13428	2.50873	650	214	0.00460273	0.120733
k__Bacteria.p__Firmicutes.c__Clostridia.o__Clostridiales.f__Ruminococcaceae.g__GGB9705.s__GGB9705_SGB15224.t__SGB15224	secondary	Hockey	-5.91549	2.08139	650	198	0.00462693	0.120878
k__Bacteria.p__Firmicutes.c__Clostridia.o__Clostridiales.f__Lachnospiraceae.g__Lachnospiraceae_unclassified.s__Lachnospiraceae_bacterium.t__SGB4781	secondary	Sedentary	-6.63767	2.34104	650	260	0.00472447	0.122931
k__Bacteria.p__Firmicutes.c__Clostridia.o__Clostridiales.f__Clostridiales_unclassified.g__Monoglobus.s__Monoglobus_pectinilyticus.t__SGB4166	secondary	Running	-5.7805	2.04053	650	113	0.00476116	0.12339
k__Bacteria.p__Bacteroidetes.c__Bacteroidia.o__Bacteroidales.f__Odoribacteraceae.g__Odoribacter.s__Odoribacter_splanchnicus.t__SGB1790	secondary	Cyclists	-7.32924	2.5962	650	434	0.00490692	0.126661
k__Bacteria.p__Firmicutes.c__Clostridia.o__Clostridia_unclassified.f__Clostridia_unclassified.g__Clostridia_unclassified.s__Clostridia_unclassified_SGB6276.t__SGB6276	secondary	Cyclists	-7.19236	2.55474	650	157	0.00502556	0.129209
k__Bacteria.p__Actinobacteria.c__Coriobacteriia.o__Eggerthellales.f__Eggerthellaceae.g__Eggerthellaceae_unclassified.s__Eggerthellaceae_unclassified_SGB14341.t__SGB14341	secondary	Running	-4.37357	1.55656	650	107	0.00511173	0.130905
k__Bacteria.p__Proteobacteria.c__Alphaproteobacteria.o__Alphaproteobacteria_unclassified.f__Alphaproteobacteria_unclassified.g__GGB6612.s__GGB6612_SGB9346.t__SGB9346	secondary	Rugby	-5.25096	1.87113	650	87	0.00516607	0.131776
k__Bacteria.p__Firmicutes.c__Erysipelotrichia.o__Erysipelotrichales.f__Erysipelotrichaceae.g__Faecalibacillus.s__Faecalibacillus_intestinalis.t__SGB6754	secondary	Paralympic swimming	9.44702	3.36796	650	286	0.00518738	0.1318
k__Bacteria.p__Firmicutes.c__Clostridia.o__Clostridiales.f__Ruminococcaceae.g__Ruminococcaceae_unclassified.s__Ruminococcaceae_bacterium.t__SGB15356	secondary	Rower	-7.50621	2.67884	650	185	0.00523406	0.132007
k__Bacteria.p__Firmicutes.c__Clostridia.o__Clostridiales.f__Ruminococcaceae.g__Ruminococcaceae_unclassified.s__Ruminococcaceae_unclassified_SGB15236.t__SGB15236	secondary	Cyclists	-7.87207	2.80954	650	257	0.00523628	0.132007
k__Bacteria.p__Firmicutes.c__Clostridia.o__Clostridia_unclassified.f__Clostridia_unclassified.g__GGB4599.s__GGB4599_SGB6362.t__SGB6362	secondary	Taekwondo	10.3807	3.7071	650	81	0.00526324	0.132173
k__Bacteria.p__Firmicutes.c__Clostridia.o__Clostridiales.f__Lachnospiraceae.g__Coprococcus.s__Coprococcus_eutactus.t__SGB5118	secondary	Rower	-8.0028	2.86194	650	135	0.00532707	0.133259
k__Bacteria.p__Firmicutes.c__Clostridia.o__Clostridiales.f__Clostridiales_unclassified.g__Clostridiales_unclassified.s__Clostridiales_bacterium_KLE1615.t__SGB5090_group	secondary	Cricket	-6.64191	2.37925	650	463	0.00540375	0.134657
k__Bacteria.p__Firmicutes.c__Clostridia.o__Clostridia_unclassified.f__Clostridia_unclassified.g__Clostridia_unclassified.s__Clostridia_bacterium.t__SGB15385	secondary	Cyclists	-4.85061	1.74126	650	101	0.00550202	0.136581
k__Bacteria.p__Firmicutes.c__Clostridia.o__Clostridia_unclassified.f__Clostridia_unclassified.g__GGB4596.s__GGB4596_SGB6358.t__SGB6358	secondary	Rowing	6.82672	2.45245	650	68	0.00553671	0.136917
k__Bacteria.p__Firmicutes.c__Clostridia.o__Clostridiales.f__Lachnospiraceae.g__Coprococcus.s__Coprococcus_comes.t__SGB4577_group	secondary	Rower	-6.92663	2.49448	650	449	0.00565326	0.139268
k__Bacteria.p__Firmicutes.c__Negativicutes.o__Veillonellales.f__Veillonellaceae.g__Veillonella.s__Veillonella_dispar.t__SGB6952	secondary	Triathalon	7.72986	2.78526	650	90	0.00567913	0.139375
k__Bacteria.p__Firmicutes.c__CFGB1218.o__OFGB1218.f__FGB1218.g__GGB2983.s__GGB2983_SGB3965.t__SGB3965	secondary	Paralympic cycling (Pilot)	7.23388	2.60867	650	73	0.00571834	0.139808
k__Bacteria.p__Firmicutes.c__CFGB2916.o__OFGB2916.f__FGB2916.g__GGB9237.s__GGB9237_SGB14179.t__SGB14179	secondary	Cricket	-4.45258	1.60827	650	68	0.00579616	0.141178
k__Bacteria.p__Bacteroidetes.c__Bacteroidia.o__Bacteroidales.f__Tannerellaceae.g__Parabacteroides.s__Parabacteroides_distasonis.t__SGB1934	secondary	Cyclists	-7.74972	2.80326	650	480	0.0058671	0.142371
k__Bacteria.p__Firmicutes.c__Clostridia.o__Clostridia_unclassified.f__Clostridia_unclassified.g__GGB9758.s__GGB9758_SGB15368.t__SGB15368	secondary	Cyclists	-9.16086	3.31566	650	370	0.00589615	0.142542
k__Bacteria.p__Firmicutes.c__Clostridia.o__Clostridiales.f__Lachnospiraceae.g__Lachnospiraceae_unclassified.s__Lachnospiraceae_bacterium.t__SGB4957	secondary	Running	-3.72349	1.35014	650	78	0.00598686	0.144197
k__Bacteria.p__Firmicutes.c__Clostridia.o__Clostridiales.f__Lachnospiraceae.g__Lachnospiraceae_unclassified.s__Eubacterium_rectale.t__SGB4933_group	secondary	Cyclists	-7.41948	2.69922	650	554	0.00615379	0.144793
k__Bacteria.p__Firmicutes.c__Clostridia.o__Clostridiales.f__Lachnospiraceae.g__Dorea.s__Dorea_longicatena.t__SGB4581	secondary	Rower	-7.86066	2.85991	650	446	0.00615704	0.144793
k__Bacteria.p__Firmicutes.c__Clostridia.o__Clostridiales.f__Lachnospiraceae.g__Lachnospiraceae_unclassified.s__Lachnospiraceae_bacterium.t__SGB4953	secondary	Cyclists	-5.62095	2.0432	650	117	0.0061111	0.144793
k__Bacteria.p__Firmicutes.c__Clostridia.o__Clostridia_unclassified.f__Clostridia_unclassified.g__Clostridia_unclassified.s__Clostridia_bacterium.t__SGB15385	secondary	Rower	-4.85061	1.76432	650	101	0.00614396	0.144793
k__Bacteria.p__Firmicutes.c__Clostridia.o__Clostridiales.f__Lachnospiraceae.g__Lachnospiraceae_unclassified.s__Lachnospiraceae_bacterium.t__SGB4780	secondary	Running	5.97593	2.17075	650	331	0.00607652	0.144793
k__Bacteria.p__Firmicutes.c__Clostridia.o__Clostridiales.f__Ruminococcaceae.g__GGB9631.s__GGB9631_SGB15087.t__SGB15087	secondary	Rower	-5.05178	1.83904	650	106	0.00618701	0.144793
k__Bacteria.p__Firmicutes.c__Clostridia.o__Clostridiales.f__Eubacteriaceae.g__Eubacteriaceae_unclassified.s__Eubacteriaceae_bacterium.t__SGB4546	secondary	Boxing	8.30735	3.02304	650	99	0.00616743	0.144793
k__Bacteria.p__Actinobacteria.c__Actinobacteria.o__Bifidobacteriales.f__Bifidobacteriaceae.g__Bifidobacterium.s__Bifidobacterium_pseudocatenulatum.t__SGB17237	secondary	Paralympic cycling (Pilot)	6.7315	2.45069	650	72	0.00619043	0.144793
k__Bacteria.p__Firmicutes.c__Clostridia.o__Clostridiales.f__Lachnospiraceae.g__Lachnospiraceae_unclassified.s__Lachnospiraceae_bacterium.t__SGB4953	secondary	Cricket	-5.76923	2.10286	650	117	0.00625161	0.145467
k__Bacteria.p__Firmicutes.c__Clostridia.o__Clostridia_unclassified.f__Clostridia_unclassified.g__Clostridia_unclassified.s__Clostridia_bacterium.t__SGB3957	secondary	Sedentary	-7.43701	2.71142	650	248	0.00626411	0.145467
k__Bacteria.p__Firmicutes.c__Clostridia.o__Clostridia_unclassified.f__Clostridia_unclassified.g__GGB9347.s__GGB9347_SGB14313.t__SGB14313	secondary	Rower	-7.68262	2.80255	650	149	0.00629341	0.145625
k__Bacteria.p__Firmicutes.c__Clostridia.o__Clostridiales.f__Lachnospiraceae.g__Coprococcus.s__Coprococcus_catus.t__SGB4670	secondary	Cricket	-7.60466	2.77865	650	356	0.00637873	0.147074
k__Bacteria.p__Firmicutes.c__Clostridia.o__Clostridiales.f__Lachnospiraceae.g__Blautia.s__Blautia_massiliensis.t__SGB4826_group	secondary	Paralympic swimming	9.88314	3.62569	650	413	0.00659162	0.151444
k__Bacteria.p__Firmicutes.c__Clostridia.o__Clostridiales.f__Lachnospiraceae.g__Lachnospiraceae_unclassified.s__Lachnospiraceae_bacterium.t__SGB4953	secondary	Rower	-5.6376	2.07026	650	117	0.00664567	0.152146
k__Bacteria.p__Firmicutes.c__Clostridia.o__Clostridiales.f__Ruminococcaceae.g__Ruminococcaceae_unclassified.s__Ruminococcaceae_unclassified_SGB15233.t__SGB15233	secondary	Rugby	-6.82684	2.50873	650	214	0.00668353	0.152474
k__Bacteria.p__Actinobacteria.c__Actinobacteria.o__Bifidobacteriales.f__Bifidobacteriaceae.g__Bifidobacterium.s__Bifidobacterium_catenulatum.t__SGB17241	secondary	Taekwondo	9.206	3.38674	650	116	0.00674342	0.1533
k__Bacteria.p__Firmicutes.c__Clostridia.o__Clostridia_unclassified.f__Clostridia_unclassified.g__Clostridia_unclassified.s__Clostridia_bacterium.t__SGB4155	secondary	Running	-2.50429	0.922696	650	66	0.00682755	0.15467
k__Bacteria.p__Firmicutes.c__CFGB2916.o__OFGB2916.f__FGB2916.g__GGB9237.s__GGB9237_SGB14179.t__SGB14179	secondary	Rower	-4.28781	1.58333	650	68	0.00695084	0.156915
k__Bacteria.p__Firmicutes.c__Clostridia.o__Clostridiales.f__Lachnospiraceae.g__Lachnospiraceae_unclassified.s__Lachnospiraceae_bacterium.t__SGB4964	secondary	Cyclists	-7.98814	2.9527	650	265	0.00700752	0.157365
k__Bacteria.p__Firmicutes.c__Clostridia.o__Clostridiales.f__Ruminococcaceae.g__GGB9636.s__GGB9636_SGB15107.t__SGB15107	secondary	Cyclists	-4.3809	1.61968	650	80	0.00701935	0.157365
k__Bacteria.p__Firmicutes.c__Clostridia.o__Clostridiales.f__Lachnospiraceae.g__Coprococcus.s__Coprococcus_eutactus.t__SGB5118	secondary	Running	-7.57085	2.80262	650	135	0.00709163	0.158437
k__Bacteria.p__Firmicutes.c__Clostridia.o__Clostridiales.f__Lachnospiraceae.g__Lachnospiraceae_unclassified.s__Lachnospiraceae_bacterium.t__SGB4953	secondary	Rugby	-5.57317	2.07026	650	117	0.00729094	0.16233
k__Bacteria.p__Firmicutes.c__Clostridia.o__Clostridia_unclassified.f__Clostridia_unclassified.g__Clostridia_unclassified.s__Clostridia_bacterium.t__SGB3957	secondary	Hockey	-7.9314	2.94892	650	248	0.00734336	0.162937
k__Bacteria.p__Firmicutes.c__Clostridia.o__Clostridiales.f__Lachnospiraceae.g__Coprococcus.s__Coprococcus_eutactus.t__SGB5118	secondary	Rugby	-7.68763	2.86194	650	135	0.00741841	0.164041
k__Bacteria.p__Proteobacteria.c__Gammaproteobacteria.o__Pasteurellales.f__Pasteurellaceae.g__Haemophilus.s__Haemophilus_parainfluenzae.t__SGB9712_group	secondary	Triathalon	11.2899	4.20532	650	169	0.00745104	0.164056
k__Bacteria.p__Firmicutes.c__Clostridia.o__Clostridiales.f__Clostridiales_unclassified.g__Clostridiales_unclassified.s__Clostridiales_unclassified_SGB15145.t__SGB15145	secondary	Rugby	4.44135	1.65556	650	151	0.00749508	0.164056
k__Bacteria.p__Firmicutes.c__Clostridia.o__Clostridiales.f__Clostridiaceae.g__GGB3478.s__GGB3478_SGB4643.t__SGB4643	secondary	Cyclists	-4.77344	1.77908	650	122	0.007486	0.164056
k__Bacteria.p__Firmicutes.c__Clostridia.o__Clostridiales.f__Lachnospiraceae.g__Lachnospiraceae_unclassified.s__Lachnospiraceae_bacterium.t__SGB4957	secondary	Rower	-3.69707	1.37872	650	78	0.00752057	0.16406
k__Bacteria.p__Firmicutes.c__Clostridia.o__Clostridia_unclassified.f__Clostridia_unclassified.g__Clostridia_unclassified.s__Clostridia_bacterium.t__SGB14861	secondary	Sedentary	-7.87106	2.93965	650	386	0.00760948	0.164565
k__Bacteria.p__Firmicutes.c__Clostridia.o__Clostridiales.f__Ruminococcaceae.g__GGB9631.s__GGB9631_SGB15087.t__SGB15087	secondary	Cricket	-5.00081	1.86801	650	106	0.00761995	0.164565
k__Bacteria.p__Firmicutes.c__Clostridia.o__Clostridiales.f__Ruminococcaceae.g__GGB9691.s__GGB9691_SGB15198.t__SGB15198	secondary	Cyclists	-4.90614	1.83202	650	89	0.00759936	0.164565
k__Bacteria.p__Firmicutes.c__Clostridia.o__Clostridiales.f__Lachnospiraceae.g__Anaerostipes.s__Anaerostipes_hadrus.t__SGB4540_group	secondary	Sedentary	-5.30069	1.99457	650	483	0.00807063	0.164655
k__Bacteria.p__Firmicutes.c__Clostridia.o__Clostridiales.f__Clostridiales_unclassified.g__Clostridiales_unclassified.s__Clostridiales_bacterium_KLE1615.t__SGB5090_group	secondary	Fencing	-8.59445	3.23276	650	463	0.00804709	0.164655
k__Bacteria.p__Firmicutes.c__Clostridia.o__Clostridiales.f__Lachnospiraceae.g__Anaerobutyricum.s__Anaerobutyricum_hallii.t__SGB4532	secondary	Rower	-7.71013	2.89045	650	435	0.00783943	0.164655
k__Bacteria.p__Firmicutes.c__Clostridia.o__Clostridiales.f__Lachnospiraceae.g__Mediterraneibacter.s__Ruminococcus_lactaris.t__SGB4557	secondary	Cyclists	-8.2815	3.11289	650	318	0.00800371	0.164655
k__Bacteria.p__Firmicutes.c__Clostridia.o__Clostridiales.f__Ruminococcaceae.g__GGB9707.s__GGB9707_SGB15229.t__SGB15229	secondary	Cricket	-5.99933	2.24417	650	237	0.00770569	0.164655
k__Bacteria.p__Firmicutes.c__Clostridia.o__Clostridia_unclassified.f__Clostridia_unclassified.g__GGB3293.s__GGB3293_SGB4348.t__SGB4348	secondary	Taekwondo	12.6078	4.74496	650	120	0.00808154	0.164655
k__Bacteria.p__Firmicutes.c__Clostridia.o__Clostridia_unclassified.f__Clostridia_unclassified.g__GGB9347.s__GGB9347_SGB14313.t__SGB14313	secondary	Judo	-10.3048	3.86789	650	149	0.00791487	0.164655
k__Bacteria.p__Firmicutes.c__Clostridia.o__Clostridia_unclassified.f__Clostridia_unclassified.g__GGB9347.s__GGB9347_SGB14313.t__SGB14313	secondary	Rowing	-10.3048	3.86789	650	149	0.00791487	0.164655
k__Bacteria.p__Firmicutes.c__Clostridia.o__Clostridia_unclassified.f__Clostridia_unclassified.g__GGB9347.s__GGB9347_SGB14313.t__SGB14313	secondary	Fencing	-10.3048	3.86789	650	149	0.00791487	0.164655
k__Bacteria.p__Firmicutes.c__Clostridia.o__Clostridiales.f__Ruminococcaceae.g__GGB9636.s__GGB9636_SGB15107.t__SGB15107	secondary	Rower	-4.3809	1.64113	650	80	0.00779365	0.164655
k__Bacteria.p__Actinobacteria.c__Coriobacteriia.o__Eggerthellales.f__Eggerthellaceae.g__Eggerthellaceae_unclassified.s__Eggerthellaceae_unclassified_SGB14341.t__SGB14341	secondary	Race walking	-5.8549	2.19374	650	107	0.00780564	0.164655
k__Bacteria.p__Actinobacteria.c__Coriobacteriia.o__Eggerthellales.f__Eggerthellaceae.g__Eggerthellaceae_unclassified.s__Eggerthellaceae_unclassified_SGB14341.t__SGB14341	secondary	Paralympic swimming	-5.8549	2.19374	650	107	0.00780564	0.164655
k__Bacteria.p__Firmicutes.c__Bacilli.o__Bacilli_unclassified.f__Bacilli_unclassified.g__Bacilli_unclassified.s__Bacilli_unclassified_SGB6478.t__SGB6478	secondary	Judo	-8.17824	3.07311	650	123	0.00798418	0.164655
k__Bacteria.p__Firmicutes.c__Bacilli.o__Bacilli_unclassified.f__Bacilli_unclassified.g__Bacilli_unclassified.s__Bacilli_unclassified_SGB6478.t__SGB6478	secondary	Rowing	-8.17824	3.07311	650	123	0.00798418	0.164655
k__Bacteria.p__Firmicutes.c__Bacilli.o__Bacilli_unclassified.f__Bacilli_unclassified.g__Bacilli_unclassified.s__Bacilli_unclassified_SGB6478.t__SGB6478	secondary	Race walking	-8.17824	3.07311	650	123	0.00798418	0.164655
k__Bacteria.p__Firmicutes.c__Bacilli.o__Bacilli_unclassified.f__Bacilli_unclassified.g__Bacilli_unclassified.s__Bacilli_unclassified_SGB6478.t__SGB6478	secondary	Fencing	-8.17824	3.07311	650	123	0.00798418	0.164655
k__Bacteria.p__Firmicutes.c__Bacilli.o__Bacilli_unclassified.f__Bacilli_unclassified.g__Bacilli_unclassified.s__Bacilli_unclassified_SGB6478.t__SGB6478	secondary	Paralympic swimming	-8.17824	3.07311	650	123	0.00798418	0.164655
k__Bacteria.p__Firmicutes.c__Clostridia.o__Clostridia_unclassified.f__Clostridia_unclassified.g__Clostridia_unclassified.s__Clostridia_bacterium.t__SGB4155	secondary	Sedentary	-2.4611	0.926159	650	66	0.00807622	0.164655
k__Bacteria.p__Firmicutes.c__Clostridia.o__Clostridiales.f__Lachnospiraceae.g__Lachnospira.s__Lachnospira_eligens.t__SGB5082_group	secondary	Cyclists	-8.75004	3.29848	650	466	0.00818514	0.165876
k__Bacteria.p__Firmicutes.c__Clostridia.o__Clostridiales.f__Lachnospiraceae.g__Anaerostipes.s__Anaerostipes_hadrus.t__SGB4540_group	secondary	Rugby	-5.38212	2.02918	650	483	0.00819428	0.165876
k__Bacteria.p__Firmicutes.c__Clostridia.o__Clostridiales.f__Ruminococcaceae.g__Ruminococcaceae_unclassified.s__Ruminococcaceae_unclassified_SGB15236.t__SGB15236	secondary	Rower	-7.5478	2.84676	650	257	0.00821829	0.165876
k__Bacteria.p__Firmicutes.c__Clostridia.o__Clostridiales.f__Lachnospiraceae.g__Lachnospiraceae_unclassified.s__Lachnospiraceae_unclassified_SGB4882.t__SGB4882	secondary	Rowing	8.31682	3.14396	650	153	0.00836474	0.166028
k__Bacteria.p__Firmicutes.c__Clostridia.o__Clostridiales.f__Eubacteriaceae.g__Eubacteriaceae_unclassified.s__Eubacteriaceae_bacterium.t__SGB4546	secondary	Cyclists	-4.66814	1.76508	650	99	0.00837956	0.166028
k__Bacteria.p__Firmicutes.c__Clostridia.o__Clostridiales.f__Lachnospiraceae.g__Lachnospiraceae_unclassified.s__Lachnospiraceae_unclassified_SGB4894.t__SGB4894	secondary	Race walking	7.53734	2.84524	650	131	0.00827293	0.166028
k__Bacteria.p__Firmicutes.c__Clostridia.o__Clostridia_unclassified.f__Clostridia_unclassified.g__Clostridia_unclassified.s__Clostridia_bacterium.t__SGB3574	secondary	Pentathlon	-8.25966	3.1215	650	124	0.00834693	0.166028
k__Bacteria.p__Firmicutes.c__Clostridia.o__Clostridia_unclassified.f__Clostridia_unclassified.g__Clostridia_unclassified.s__Clostridia_bacterium.t__SGB3574	secondary	Triathalon	-8.25966	3.1215	650	124	0.00834693	0.166028
k__Bacteria.p__Firmicutes.c__Clostridia.o__Clostridia_unclassified.f__Clostridia_unclassified.g__Clostridia_unclassified.s__Clostridia_bacterium.t__SGB3574	secondary	Taekwondo	-8.25966	3.1215	650	124	0.00834693	0.166028
k__Bacteria.p__Firmicutes.c__Clostridia.o__Clostridiales.f__Ruminococcaceae.g__GGB9705.s__GGB9705_SGB15224.t__SGB15224	secondary	Rowing	-7.10261	2.68706	650	198	0.00841526	0.166227
k__Bacteria.p__Proteobacteria.c__Alphaproteobacteria.o__Alphaproteobacteria_unclassified.f__Alphaproteobacteria_unclassified.g__GGB6612.s__GGB6612_SGB9346.t__SGB9346	secondary	Judo	-6.79696	2.5824	650	87	0.00869554	0.170207
k__Bacteria.p__Proteobacteria.c__Alphaproteobacteria.o__Alphaproteobacteria_unclassified.f__Alphaproteobacteria_unclassified.g__GGB6612.s__GGB6612_SGB9346.t__SGB9346	secondary	Rowing	-6.79696	2.5824	650	87	0.00869554	0.170207
k__Bacteria.p__Proteobacteria.c__Alphaproteobacteria.o__Alphaproteobacteria_unclassified.f__Alphaproteobacteria_unclassified.g__GGB6612.s__GGB6612_SGB9346.t__SGB9346	secondary	Fencing	-6.79696	2.5824	650	87	0.00869554	0.170207
k__Bacteria.p__Firmicutes.c__CFGB2916.o__OFGB2916.f__FGB2916.g__GGB9237.s__GGB9237_SGB14179.t__SGB14179	secondary	Hockey	-4.45258	1.69266	650	68	0.00873355	0.170408
k__Bacteria.p__Firmicutes.c__Clostridia.o__Clostridiales.f__Ruminococcaceae.g__GGB9635.s__GGB9635_SGB15103.t__SGB15103	secondary	Paralympic cycling (Pilot)	6.79702	2.58633	650	73	0.00879674	0.170408
k__Bacteria.p__Firmicutes.c__Clostridia.o__Clostridia_unclassified.f__Clostridia_unclassified.g__GGB3005.s__GGB3005_SGB3996.t__SGB3996	secondary	Paralympic swimming	5.50826	2.09639	650	67	0.00881101	0.170408
k__Bacteria.p__Firmicutes.c__Clostridia.o__Clostridiales.f__Ruminococcaceae.g__GGB9636.s__GGB9636_SGB15107.t__SGB15107	secondary	Cricket	-4.3809	1.66698	650	80	0.00879683	0.170408
k__Bacteria.p__Firmicutes.c__Clostridia.o__Clostridiales.f__Lachnospiraceae.g__Lachnospiraceae_unclassified.s__Lachnospiraceae_bacterium.t__SGB4780	secondary	Pentathlon	9.83904	3.7469	650	331	0.00885158	0.170683
k__Bacteria.p__Firmicutes.c__Clostridia.o__Clostridiales.f__Ruminococcaceae.g__Ruminococcaceae_unclassified.s__Ruminococcaceae_unclassified_SGB15234.t__SGB15234	secondary	Rugby	-6.70662	2.55684	650	219	0.00892657	0.171618
k__Bacteria.p__Firmicutes.c__Clostridia.o__Clostridiales.f__Ruminococcaceae.g__GGB9636.s__GGB9636_SGB15107.t__SGB15107	secondary	Rugby	-4.30269	1.64113	650	80	0.00895847	0.171722
k__Bacteria.p__Firmicutes.c__Clostridia.o__Clostridiales.f__Clostridiales_unclassified.g__Monoglobus.s__Monoglobus_pectinilyticus.t__SGB4166	secondary	Hockey	-5.82235	2.22759	650	113	0.00916963	0.172491
k__Bacteria.p__Firmicutes.c__Clostridia.o__Clostridiales.f__Ruminococcaceae.g__Faecalibacterium.s__Faecalibacterium_SGB15346.t__SGB15346	secondary	Cyclists	-6.7964	2.60287	650	451	0.00923942	0.172491
k__Bacteria.p__Firmicutes.c__Clostridia.o__Clostridia_unclassified.f__Clostridia_unclassified.g__Clostridia_unclassified.s__Clostridia_bacterium.t__SGB3957	secondary	Rugby	-7.19732	2.75846	650	248	0.00929147	0.172491
k__Bacteria.p__Firmicutes.c__Clostridia.o__Clostridiales.f__Eubacteriaceae.g__Eubacteriaceae_unclassified.s__Eubacteriaceae_bacterium.t__SGB4546	secondary	Rower	-4.66814	1.78845	650	99	0.00926541	0.172491
k__Bacteria.p__Firmicutes.c__Clostridia.o__Clostridiales.f__Ruminococcaceae.g__Ruminococcaceae_unclassified.s__Ruminococcaceae_bacterium.t__SGB4247	secondary	Sedentary	-6.61702	2.53128	650	138	0.0091601	0.172491
k__Bacteria.p__Firmicutes.c__Bacilli.o__Bacilli_unclassified.f__Bacilli_unclassified.g__Bacilli_unclassified.s__Bacilli_unclassified_SGB6422.t__SGB6422	secondary	Pentathlon	-5.86381	2.24657	650	67	0.0092664	0.172491
k__Bacteria.p__Firmicutes.c__Bacilli.o__Bacilli_unclassified.f__Bacilli_unclassified.g__Bacilli_unclassified.s__Bacilli_unclassified_SGB6422.t__SGB6422	secondary	Boxing	-5.86381	2.24657	650	67	0.0092664	0.172491
k__Bacteria.p__Firmicutes.c__Bacilli.o__Bacilli_unclassified.f__Bacilli_unclassified.g__Bacilli_unclassified.s__Bacilli_unclassified_SGB6422.t__SGB6422	secondary	Race walking	-4.78722	1.83432	650	67	0.00927464	0.172491
k__Bacteria.p__Firmicutes.c__Bacilli.o__Bacilli_unclassified.f__Bacilli_unclassified.g__Bacilli_unclassified.s__Bacilli_unclassified_SGB6422.t__SGB6422	secondary	Triathalon	-5.86381	2.24657	650	67	0.0092664	0.172491
k__Bacteria.p__Firmicutes.c__Bacilli.o__Bacilli_unclassified.f__Bacilli_unclassified.g__Bacilli_unclassified.s__Bacilli_unclassified_SGB6422.t__SGB6422	secondary	Paralympic cycling (Pilot)	-5.86381	2.24657	650	67	0.0092664	0.172491
k__Bacteria.p__Firmicutes.c__Bacilli.o__Bacilli_unclassified.f__Bacilli_unclassified.g__Bacilli_unclassified.s__Bacilli_unclassified_SGB6422.t__SGB6422	secondary	Taekwondo	-5.86381	2.24657	650	67	0.0092664	0.172491
k__Bacteria.p__Firmicutes.c__Clostridia.o__Clostridiales.f__Lachnospiraceae.g__Blautia.s__Blautia_wexlerae.t__SGB4837_group	secondary	Cricket	-5.20572	1.99789	650	541	0.0093877	0.17378
k__Bacteria.p__Firmicutes.c__Clostridia.o__Clostridiales.f__Ruminococcaceae.g__GGB9707.s__GGB9707_SGB15229.t__SGB15229	secondary	Fencing	-7.93878	3.04923	650	237	0.00944405	0.17383
k__Bacteria.p__Firmicutes.c__Clostridia.o__Clostridiales.f__Ruminococcaceae.g__Ruminococcaceae_unclassified.s__Ruminococcaceae_unclassified_SGB4425.t__SGB4425_group	secondary	Rowing	12.6834	4.87049	650	161	0.00942789	0.17383
k__Bacteria.p__Firmicutes.c__Clostridia.o__Clostridiales.f__Ruminococcaceae.g__GGB9691.s__GGB9691_SGB15198.t__SGB15198	secondary	Cricket	-4.90614	1.88552	650	89	0.00948563	0.1741
k__Bacteria.p__Firmicutes.c__Clostridia.o__Clostridiales.f__Peptostreptococcaceae.g__Romboutsia.s__Romboutsia_timonensis.t__SGB6148	secondary	Paralympic swimming	9.81941	3.78252	650	250	0.00965161	0.176149
k__Bacteria.p__Firmicutes.c__Clostridia.o__Clostridiales.f__Ruminococcaceae.g__Ruminococcaceae_unclassified.s__Ruminococcaceae_bacterium.t__SGB15356	secondary	Running	-6.81009	2.62331	650	185	0.00965165	0.176149
k__Bacteria.p__Firmicutes.c__Clostridia.o__Clostridiales.f__Ruminococcaceae.g__Ruminococcus.s__Ruminococcus_bicirculans.t__SGB4262	secondary	Cyclists	-8.89396	3.43181	650	438	0.00977374	0.176432
k__Bacteria.p__Firmicutes.c__Clostridia.o__Clostridiales.f__Clostridiales_unclassified.g__Monoglobus.s__Monoglobus_pectinilyticus.t__SGB4166	secondary	Judo	-7.45	2.87581	650	113	0.00980328	0.176432
k__Bacteria.p__Firmicutes.c__Clostridia.o__Clostridiales.f__Clostridiales_unclassified.g__Monoglobus.s__Monoglobus_pectinilyticus.t__SGB4166	secondary	Rowing	-7.45	2.87581	650	113	0.00980328	0.176432
k__Bacteria.p__Firmicutes.c__Clostridia.o__Clostridiales.f__Clostridiales_unclassified.g__Monoglobus.s__Monoglobus_pectinilyticus.t__SGB4166	secondary	Fencing	-7.45	2.87581	650	113	0.00980328	0.176432
k__Bacteria.p__Firmicutes.c__Clostridia.o__Clostridiales.f__Lachnospiraceae.g__Lachnospiraceae_unclassified.s__Lachnospiraceae_bacterium.t__SGB4963	secondary	Race walking	6.6685	2.57108	650	89	0.00971672	0.176432
k__Bacteria.p__Firmicutes.c__Clostridia.o__Clostridiales.f__Lachnospiraceae.g__Roseburia.s__Roseburia_sp_AM59_24XD.t__SGB4654	secondary	Race walking	7.20064	2.78082	650	71	0.00983663	0.176542
k__Bacteria.p__Firmicutes.c__Clostridia.o__Clostridiales.f__Clostridiaceae.g__Clostridium.s__Clostridium_sp_NSJ_42.t__SGB6174_group	secondary	Triathalon	10.5061	4.0713	650	144	0.0100903	0.180595
k__Bacteria.p__Verrucomicrobia.c__Verrucomicrobiae.o__Verrucomicrobiales.f__Akkermansiaceae.g__Akkermansia.s__Akkermansia_muciniphila.t__SGB9226	secondary	Rower	-8.38942	3.25306	650	219	0.0101364	0.180919
k__Bacteria.p__Actinobacteria.c__Coriobacteriia.o__Eggerthellales.f__Eggerthellaceae.g__Adlercreutzia.s__Adlercreutzia_equolifaciens.t__SGB14797_group	secondary	Cyclists	-6.47075	2.51069	650	262	0.0101843	0.181274
k__Bacteria.p__Firmicutes.c__Clostridia.o__Clostridiales.f__Clostridiaceae.g__Clostridium.s__Clostridium_sp_AF36_4.t__SGB4644	secondary	Cyclists	-8.03416	3.11954	650	389	0.0102384	0.181738
k__Bacteria.p__Actinobacteria.c__Coriobacteriia.o__Coriobacteriales.f__Coriobacteriaceae.g__Senegalimassilia.s__Senegalimassilia_anaerobia.t__SGB14824_group	secondary	Pentathlon	6.9407	2.69955	650	99	0.0103672	0.183521
k__Bacteria.p__Firmicutes.c__Clostridia.o__Clostridiales.f__Eubacteriaceae.g__Eubacteriaceae_unclassified.s__Eubacteriaceae_bacterium.t__SGB4546	secondary	Cricket	-4.66814	1.81662	650	99	0.0104081	0.183743
k__Bacteria.p__Firmicutes.c__Clostridia.o__Clostridiales.f__Lachnospiraceae.g__Blautia.s__Blautia_faecis.t__SGB4820	secondary	Race walking	-8.35859	3.26065	650	470	0.0105941	0.184104
k__Bacteria.p__Firmicutes.c__Clostridia.o__Clostridiales.f__Ruminococcaceae.g__Faecalibacterium.s__Faecalibacterium_prausnitzii.t__SGB15322	secondary	Pentathlon	13.2562	5.1711	650	137	0.0105924	0.184104
k__Bacteria.p__Firmicutes.c__Clostridia.o__Clostridiales.f__Lachnospiraceae.g__Lachnospiraceae_unclassified.s__Lachnospiraceae_bacterium.t__SGB4953	secondary	Sedentary	-5.21881	2.03495	650	117	0.0105605	0.184104
k__Bacteria.p__Firmicutes.c__Clostridia.o__Clostridiales.f__Oscillospiraceae.g__Dysosmobacter.s__Dysosmobacter_welbionis.t__SGB15078	secondary	Sedentary	6.01408	2.34622	650	261	0.010599	0.184104
k__Bacteria.p__Firmicutes.c__CFGB12277.o__OFGB12277.f__FGB12277.g__GGB35068.s__GGB35068_SGB47850.t__SGB47850	secondary	Judo	5.18867	2.02204	650	68	0.0105162	0.184104
k__Bacteria.p__Firmicutes.c__Clostridia.o__Clostridiales.f__Clostridiaceae.g__GGB3478.s__GGB3478_SGB4643.t__SGB4643	secondary	Cricket	-4.70146	1.83104	650	122	0.0104686	0.184104
k__Bacteria.p__Firmicutes.c__Clostridia.o__Clostridiales.f__Ruminococcaceae.g__GGB9608.s__GGB9608_SGB15041.t__SGB15041	secondary	Pentathlon	-7.5852	2.97273	650	153	0.0109581	0.187126
k__Bacteria.p__Firmicutes.c__Clostridia.o__Clostridiales.f__Ruminococcaceae.g__GGB9608.s__GGB9608_SGB15041.t__SGB15041	secondary	Boxing	-7.5852	2.97273	650	153	0.0109581	0.187126
k__Bacteria.p__Firmicutes.c__Clostridia.o__Clostridiales.f__Ruminococcaceae.g__GGB9608.s__GGB9608_SGB15041.t__SGB15041	secondary	Triathalon	-7.5852	2.97273	650	153	0.0109581	0.187126
k__Bacteria.p__Firmicutes.c__Clostridia.o__Clostridiales.f__Ruminococcaceae.g__GGB9608.s__GGB9608_SGB15041.t__SGB15041	secondary	Paralympic cycling (Pilot)	-7.5852	2.97273	650	153	0.0109581	0.187126
k__Bacteria.p__Firmicutes.c__Clostridia.o__Clostridiales.f__Ruminococcaceae.g__GGB9608.s__GGB9608_SGB15041.t__SGB15041	secondary	Taekwondo	-7.5852	2.97273	650	153	0.0109581	0.187126
k__Bacteria.p__Firmicutes.c__Clostridia.o__Clostridiales.f__Lachnospiraceae.g__Lachnospiraceae_unclassified.s__Lachnospiraceae_bacterium.t__SGB4780	secondary	Hockey	6.04556	2.36975	650	331	0.0109723	0.187126
k__Bacteria.p__Firmicutes.c__Clostridia.o__Clostridiales.f__Ruminococcaceae.g__Flavonifractor.s__Flavonifractor_plautii.t__SGB15132	secondary	Boxing	10.0054	3.92207	650	152	0.0109751	0.187126
k__Bacteria.p__Firmicutes.c__Clostridia.o__Clostridiales.f__Lachnospiraceae.g__Dorea.s__Dorea_sp_AF36_15AT.t__SGB4552_group	secondary	Race walking	-8.39622	3.29841	650	328	0.0111482	0.189577
k__Bacteria.p__Firmicutes.c__Clostridia.o__Clostridiales.f__Clostridiaceae.g__Clostridium.s__Clostridium_sp_AM49_4BH.t__SGB4652	secondary	Cyclists	-7.67435	3.02074	650	338	0.0113065	0.190767
k__Bacteria.p__Firmicutes.c__Clostridia.o__Clostridiales.f__Lachnospiraceae.g__Coprococcus.s__Coprococcus_catus.t__SGB4670	secondary	Paralympic swimming	-9.59183	3.77545	650	356	0.0113057	0.190767
k__Bacteria.p__Firmicutes.c__Clostridia.o__Clostridiales.f__Lachnospiraceae.g__Lachnospiraceae_unclassified.s__Lachnospiraceae_bacterium.t__SGB4957	secondary	Rugby	-3.50286	1.37872	650	78	0.0113028	0.190767
k__Bacteria.p__Firmicutes.c__Clostridia.o__Clostridiales.f__Clostridiaceae.g__Clostridium.s__Clostridium_sp_AF20_17LB.t__SGB4714	secondary	Triathalon	9.47733	3.73989	650	249	0.011514	0.193704
k__Bacteria.p__Firmicutes.c__Negativicutes.o__Acidaminococcales.f__Acidaminococcaceae.g__Phascolarctobacterium.s__Phascolarctobacterium_faecium.t__SGB5792	secondary	Cyclists	-9.09669	3.59082	650	253	0.0115403	0.193704
k__Bacteria.p__Firmicutes.c__Clostridia.o__Clostridiales.f__Ruminococcaceae.g__Ruminococcaceae_unclassified.s__Ruminococcaceae_unclassified_SGB15234.t__SGB15234	secondary	Race walking	-8.92873	3.52877	650	219	0.0116402	0.193873
k__Bacteria.p__Firmicutes.c__Clostridia.o__Clostridiales.f__Ruminococcaceae.g__Ruminococcaceae_unclassified.s__Ruminococcaceae_unclassified_SGB15234.t__SGB15234	secondary	Fencing	-8.92873	3.52877	650	219	0.0116402	0.193873
k__Bacteria.p__Firmicutes.c__Clostridia.o__Clostridiales.f__Ruminococcaceae.g__Ruthenibacterium.s__Ruthenibacterium_lactatiformans.t__SGB15271	secondary	Cyclists	-7.07315	2.79419	650	280	0.0116037	0.193873
k__Bacteria.p__Firmicutes.c__Clostridia.o__Clostridiales.f__Ruminococcaceae.g__Ruminococcaceae_unclassified.s__Ruminococcaceae_unclassified_SGB15233.t__SGB15233	secondary	Cricket	-6.44328	2.54824	650	214	0.0116973	0.194325
k__Bacteria.p__Proteobacteria.c__Gammaproteobacteria.o__Enterobacterales.f__Enterobacteriaceae.g__Escherichia.s__Escherichia_coli.t__SGB10068	secondary	Cyclists	-5.7555	2.27914	650	130	0.0118042	0.1956
k__Bacteria.p__Firmicutes.c__Clostridia.o__Clostridia_unclassified.f__Clostridia_unclassified.g__GGB3278.s__GGB3278_SGB4328.t__SGB4328	secondary	Rower	-5.38905	2.13688	650	106	0.011917	0.196965
k__Bacteria.p__Firmicutes.c__Clostridia.o__Clostridiales.f__Lachnospiraceae.g__Blautia.s__Blautia_SGB4831.t__SGB4831_group	secondary	Pentathlon	-10.4819	4.16456	650	264	0.0120857	0.198237
k__Bacteria.p__Firmicutes.c__Clostridia.o__Clostridiales.f__Lachnospiraceae.g__Blautia.s__Blautia_SGB4831.t__SGB4831_group	secondary	Boxing	-10.4819	4.16456	650	264	0.0120857	0.198237
k__Bacteria.p__Firmicutes.c__Clostridia.o__Clostridiales.f__Lachnospiraceae.g__Blautia.s__Blautia_SGB4831.t__SGB4831_group	secondary	Taekwondo	-10.4819	4.16456	650	264	0.0120857	0.198237
k__Bacteria.p__Bacteroidetes.c__Bacteroidia.o__Bacteroidales.f__Bacteroidaceae.g__Bacteroides.s__Bacteroides_thetaiotaomicron.t__SGB1861	secondary	Cyclists	-6.7129	2.67229	650	341	0.0122524	0.199958
k__Bacteria.p__Firmicutes.c__Clostridia.o__Clostridiales.f__Ruminococcaceae.g__Ruminococcaceae_unclassified.s__Ruminococcaceae_bacterium.t__SGB4247	secondary	Cricket	-6.57249	2.61575	650	138	0.0122312	0.199958
k__Bacteria.p__Firmicutes.c__Clostridia.o__Clostridia_unclassified.f__Clostridia_unclassified.g__Clostridia_unclassified.s__Clostridia_bacterium.t__SGB15383	secondary	Cyclists	-3.51955	1.40422	650	73	0.0124472	0.202627
k__Bacteria.p__Firmicutes.c__Clostridia.o__Clostridiales.f__Ruminococcaceae.g__Ruminococcaceae_unclassified.s__Ruminococcaceae_unclassified_SGB15265.t__SGB15265_group	secondary	Cyclists	-6.85267	2.73549	650	298	0.0124932	0.202865
k__Bacteria.p__Actinobacteria.c__Coriobacteriia.o__Eggerthellales.f__Eggerthellaceae.g__Adlercreutzia.s__Adlercreutzia_equolifaciens.t__SGB14797_group	secondary	Cricket	-6.47075	2.58401	650	262	0.0125261	0.202892
k__Bacteria.p__Firmicutes.c__Clostridia.o__Clostridiales.f__Lachnospiraceae.g__Mediterraneibacter.s__Ruminococcus_torques.t__SGB4608	secondary	Fencing	7.65557	3.06396	650	189	0.0127225	0.204886
k__Bacteria.p__Firmicutes.c__Bacilli.o__Bacilli_unclassified.f__Bacilli_unclassified.g__Bacilli_unclassified.s__Bacilli_unclassified_SGB6473.t__SGB6473	secondary	Cycling	-4.33406	1.7381	650	71	0.0129022	0.204886
k__Bacteria.p__Firmicutes.c__Bacilli.o__Bacilli_unclassified.f__Bacilli_unclassified.g__Bacilli_unclassified.s__Bacilli_unclassified_SGB6473.t__SGB6473	secondary	Judo	-4.33406	1.7381	650	71	0.0129022	0.204886
k__Bacteria.p__Firmicutes.c__Bacilli.o__Bacilli_unclassified.f__Bacilli_unclassified.g__Bacilli_unclassified.s__Bacilli_unclassified_SGB6473.t__SGB6473	secondary	Rowing	-4.33406	1.7381	650	71	0.0129022	0.204886
k__Bacteria.p__Firmicutes.c__Bacilli.o__Bacilli_unclassified.f__Bacilli_unclassified.g__Bacilli_unclassified.s__Bacilli_unclassified_SGB6473.t__SGB6473	secondary	Fencing	-4.33406	1.7381	650	71	0.0129022	0.204886
k__Bacteria.p__Firmicutes.c__Bacilli.o__Bacilli_unclassified.f__Bacilli_unclassified.g__Bacilli_unclassified.s__Bacilli_unclassified_SGB6473.t__SGB6473	secondary	Paralympic swimming	-4.33406	1.7381	650	71	0.0129022	0.204886
k__Bacteria.p__Firmicutes.c__Clostridia.o__Clostridia_unclassified.f__Clostridia_unclassified.g__Clostridia_unclassified.s__Clostridia_unclassified_SGB6276.t__SGB6276	secondary	Rower	-6.45699	2.58858	650	157	0.0128716	0.204886
k__Bacteria.p__Proteobacteria.c__Gammaproteobacteria.o__Enterobacterales.f__Enterobacteriaceae.g__Escherichia.s__Escherichia_coli.t__SGB10068	secondary	Rower	-5.76949	2.30933	650	130	0.0127312	0.204886
k__Bacteria.p__Firmicutes.c__Clostridia.o__Clostridiales.f__Lachnospiraceae.g__Lachnospiraceae_unclassified.s__Lachnospiraceae_bacterium.t__SGB4781	secondary	Rowing	-8.18831	3.287	650	260	0.0129904	0.205782
k__Bacteria.p__Firmicutes.c__Clostridia.o__Clostridiales.f__Lachnospiraceae.g__Lachnospiraceae_unclassified.s__Lachnospiraceae_bacterium.t__SGB4964	secondary	Rugby	-7.419	2.99182	650	265	0.0134072	0.211648
k__Bacteria.p__Firmicutes.c__Clostridia.o__Clostridia_unclassified.f__Clostridia_unclassified.g__Clostridia_unclassified.s__Clostridia_bacterium.t__SGB3957	secondary	Race walking	-9.43864	3.80704	650	248	0.013426	0.211648
k__Bacteria.p__Verrucomicrobia.c__Verrucomicrobiae.o__Verrucomicrobiales.f__Akkermansiaceae.g__Akkermansia.s__Akkermansia_muciniphila.t__SGB9228	secondary	Cyclists	-5.43957	2.19727	650	70	0.0135627	0.212768
k__Bacteria.p__Bacteroidetes.c__Bacteroidia.o__Bacteroidales.f__Prevotellaceae.g__GGB1266.s__GGB1266_SGB1699.t__SGB1699	secondary	Taekwondo	8.9097	3.59853	650	110	0.0135506	0.212768
k__Bacteria.p__Firmicutes.c__Clostridia.o__Clostridiales.f__Lachnospiraceae.g__Lachnospiraceae_unclassified.s__Lachnospiraceae_bacterium.t__SGB4964	secondary	Rower	-7.39626	2.99182	650	265	0.0136928	0.214288
k__Bacteria.p__Proteobacteria.c__Gammaproteobacteria.o__Pasteurellales.f__Pasteurellaceae.g__Haemophilus.s__Haemophilus_parainfluenzae.t__SGB9712_group	secondary	Rowing	8.47946	3.43363	650	169	0.0137929	0.215011
k__Bacteria.p__Firmicutes.c__Clostridia.o__Clostridiales.f__Ruminococcaceae.g__Ruminococcaceae_unclassified.s__Ruminococcaceae_bacterium.t__SGB15356	secondary	Rugby	-6.61423	2.67884	650	185	0.0138106	0.215011
k__Bacteria.p__Firmicutes.c__Clostridia.o__Clostridia_unclassified.f__Clostridia_unclassified.g__GGB3278.s__GGB3278_SGB4328.t__SGB4328	secondary	Cyclists	-5.20561	2.10895	650	106	0.0138385	0.215011
k__Bacteria.p__Firmicutes.c__CFGB1424.o__OFGB1424.f__FGB1424.g__GGB3490.s__GGB3490_SGB4664.t__SGB4664	secondary	Sedentary	-4.38188	1.77738	650	66	0.013953	0.216272
k__Bacteria.p__Firmicutes.c__Clostridia.o__Clostridiales.f__Lachnospiraceae.g__Blautia.s__Blautia_faecis.t__SGB4820	secondary	Rugby	-5.81367	2.36257	650	470	0.0141321	0.217533
k__Bacteria.p__Firmicutes.c__Clostridia.o__Clostridiales.f__Ruminococcaceae.g__Ruminococcaceae_unclassified.s__Ruminococcaceae_unclassified_SGB15234.t__SGB15234	secondary	Sedentary	-6.18226	2.51324	650	219	0.0141658	0.217533
k__Bacteria.p__Bacteroidetes.c__Bacteroidia.o__Bacteroidales.f__Odoribacteraceae.g__Odoribacter.s__Odoribacter_splanchnicus.t__SGB1790	secondary	Fencing	-8.93107	3.63055	650	434	0.0141621	0.217533
k__Bacteria.p__Proteobacteria.c__Gammaproteobacteria.o__Pasteurellales.f__Pasteurellaceae.g__Haemophilus.s__Haemophilus_parainfluenzae.t__SGB9712_group	secondary	Rugby	6.11975	2.4879	650	169	0.0141687	0.217533
k__Bacteria.p__Bacteroidetes.c__Bacteroidia.o__Bacteroidales.f__Rikenellaceae.g__Alistipes.s__Alistipes_communis.t__SGB2290	secondary	Cyclists	-6.28893	2.5587	650	343	0.014245	0.218187
k__Bacteria.p__Firmicutes.c__Clostridia.o__Clostridiales.f__Ruminococcaceae.g__Ruminococcaceae_unclassified.s__Ruminococcaceae_bacterium.t__SGB15356	secondary	Rowing	-9.06634	3.69715	650	185	0.0144667	0.220261
k__Bacteria.p__Firmicutes.c__Clostridia.o__Clostridiales.f__Ruminococcaceae.g__Ruminococcaceae_unclassified.s__Ruminococcaceae_bacterium.t__SGB15356	secondary	Fencing	-9.06634	3.69715	650	185	0.0144667	0.220261
k__Bacteria.p__Firmicutes.c__Clostridia.o__Clostridiales.f__Lachnospiraceae.g__Lachnospiraceae_unclassified.s__Lachnospiraceae_bacterium.t__SGB4909	secondary	Paralympic cycling (Pilot)	10.9207	4.45403	650	132	0.0144823	0.220261
k__Bacteria.p__Firmicutes.c__Clostridia.o__Clostridiales.f__Clostridiales_unclassified.g__Clostridiales_unclassified.s__Clostridiales_bacterium.t__SGB15143	secondary	Boxing	6.46604	2.6413	650	164	0.0146347	0.220507
k__Bacteria.p__Firmicutes.c__Clostridia.o__Clostridia_unclassified.f__Clostridia_unclassified.g__Clostridia_unclassified.s__Clostridia_bacterium.t__SGB15413	secondary	Boxing	-7.50844	3.06662	650	134	0.0146192	0.220507
k__Bacteria.p__Firmicutes.c__Clostridia.o__Clostridia_unclassified.f__Clostridia_unclassified.g__Clostridia_unclassified.s__Clostridia_bacterium.t__SGB15413	secondary	Triathalon	-7.50844	3.06662	650	134	0.0146192	0.220507
k__Bacteria.p__Firmicutes.c__Clostridia.o__Clostridia_unclassified.f__Clostridia_unclassified.g__Clostridia_unclassified.s__Clostridia_bacterium.t__SGB15413	secondary	Paralympic cycling (Pilot)	-7.50844	3.06662	650	134	0.0146192	0.220507
k__Bacteria.p__Firmicutes.c__Clostridia.o__Clostridiales.f__Lachnospiraceae.g__Anaerotignum.s__Anaerotignum_faecicola.t__SGB5190	secondary	Cyclists	-5.41837	2.21669	650	283	0.0147841	0.222242
k__Bacteria.p__Firmicutes.c__Clostridia.o__Clostridiales.f__Eubacteriaceae.g__Eubacteriaceae_unclassified.s__Eubacteriaceae_bacterium.t__SGB4546	secondary	Rugby	-4.36286	1.78845	650	99	0.0149843	0.224729
k__Bacteria.p__Bacteroidetes.c__Bacteroidia.o__Bacteroidales.f__Bacteroidales_unclassified.g__Phocaeicola.s__Phocaeicola_plebeius.t__SGB1903_group	secondary	Rowing	10.5999	4.36081	650	115	0.0153474	0.225478
k__Bacteria.p__Firmicutes.c__Clostridia.o__Clostridiales.f__Ruminococcaceae.g__GGB9705.s__GGB9705_SGB15224.t__SGB15224	secondary	Pentathlon	-8.0041	3.29096	650	198	0.0152871	0.225478
k__Bacteria.p__Firmicutes.c__Clostridia.o__Clostridiales.f__Ruminococcaceae.g__GGB9705.s__GGB9705_SGB15224.t__SGB15224	secondary	Boxing	-8.0041	3.29096	650	198	0.0152871	0.225478
k__Bacteria.p__Firmicutes.c__Clostridia.o__Clostridiales.f__Ruminococcaceae.g__GGB9705.s__GGB9705_SGB15224.t__SGB15224	secondary	Triathalon	-8.0041	3.29096	650	198	0.0152871	0.225478
k__Bacteria.p__Firmicutes.c__Clostridia.o__Clostridiales.f__Ruminococcaceae.g__GGB9705.s__GGB9705_SGB15224.t__SGB15224	secondary	Paralympic cycling (Pilot)	-8.0041	3.29096	650	198	0.0152871	0.225478
k__Bacteria.p__Firmicutes.c__Clostridia.o__Clostridiales.f__Lachnospiraceae.g__Blautia.s__Blautia_obeum.t__SGB4809	secondary	Pentathlon	-8.83015	3.62767	650	136	0.0152053	0.225478
k__Bacteria.p__Firmicutes.c__Clostridia.o__Clostridiales.f__Lachnospiraceae.g__Blautia.s__Blautia_obeum.t__SGB4809	secondary	Boxing	-8.83015	3.62767	650	136	0.0152053	0.225478
k__Bacteria.p__Firmicutes.c__Clostridia.o__Clostridiales.f__Lachnospiraceae.g__Blautia.s__Blautia_obeum.t__SGB4809	secondary	Taekwondo	-8.83015	3.62767	650	136	0.0152053	0.225478
k__Bacteria.p__Firmicutes.c__Clostridia.o__Clostridiales.f__Lachnospiraceae.g__Blautia.s__Blautia_obeum.t__SGB4809	secondary	Hockey	-5.57798	2.29434	650	136	0.0153272	0.225478
k__Bacteria.p__Firmicutes.c__Clostridia.o__Clostridiales.f__Clostridiaceae.g__Clostridium.s__Clostridium_sp_AF20_17LB.t__SGB4714	secondary	Cycling	7.41794	3.0536	650	249	0.015409	0.225871
k__Bacteria.p__Firmicutes.c__Clostridia.o__Clostridiales.f__Ruminococcaceae.g__Faecalibacterium.s__Faecalibacterium_prausnitzii.t__SGB15322	secondary	Paralympic cycling (Pilot)	12.5492	5.1711	650	137	0.0155123	0.226872
k__Bacteria.p__Firmicutes.c__Clostridia.o__Clostridiales.f__Lachnospiraceae.g__Lachnospiraceae_unclassified.s__Lachnospiraceae_bacterium.t__SGB4780	secondary	Boxing	9.08471	3.7469	650	331	0.0156058	0.22762
k__Bacteria.p__Firmicutes.c__Clostridia.o__Clostridia_unclassified.f__Clostridia_unclassified.g__Clostridia_unclassified.s__Clostridia_bacterium.t__SGB4155	secondary	Cricket	-2.31987	0.957066	650	66	0.0156337	0.22762
k__Bacteria.p__Firmicutes.c__CFGB1424.o__OFGB1424.f__FGB1424.g__GGB3490.s__GGB3490_SGB4664.t__SGB4664	secondary	Cricket	-4.4453	1.83669	650	66	0.0157908	0.229391
k__Bacteria.p__Firmicutes.c__Clostridia.o__Clostridiales.f__Ruminococcaceae.g__GGB9615.s__GGB9615_SGB15053.t__SGB15053_group	secondary	Fencing	-9.18526	3.79706	650	397	0.0158436	0.229644
k__Bacteria.p__Firmicutes.c__Clostridia.o__Clostridiales.f__Lachnospiraceae.g__Lachnospiraceae_unclassified.s__Lachnospiraceae_bacterium.t__SGB4964	secondary	Cricket	-7.34432	3.03893	650	265	0.0159431	0.230057
k__Bacteria.p__Actinobacteria.c__Actinobacteria.o__Bifidobacteriales.f__Bifidobacteriaceae.g__Bifidobacterium.s__Bifidobacterium_adolescentis.t__SGB17244	secondary	Cyclists	-7.58656	3.1383	650	368	0.0159141	0.230057
k__Bacteria.p__Firmicutes.c__Clostridia.o__Clostridia_unclassified.f__Clostridia_unclassified.g__Clostridia_unclassified.s__Clostridia_bacterium.t__SGB15413	secondary	Hockey	-4.68403	1.9395	650	134	0.0160159	0.230594
k__Bacteria.p__Firmicutes.c__Clostridia.o__Clostridiales.f__Ruminococcaceae.g__GGB9619.s__GGB9619_SGB15067.t__SGB15067	secondary	Boxing	4.87935	2.02191	650	88	0.0160956	0.231228
k__Bacteria.p__Firmicutes.c__Erysipelotrichia.o__Erysipelotrichales.f__Erysipelotrichaceae.g__Faecalibacillus.s__Faecalibacillus_intestinalis.t__SGB6754	secondary	Judo	8.12367	3.36796	650	286	0.0161481	0.231468
k__Bacteria.p__Firmicutes.c__CFGB2916.o__OFGB2916.f__FGB2916.g__GGB9237.s__GGB9237_SGB14179.t__SGB14179	secondary	Sedentary	-3.75257	1.55633	650	68	0.0161869	0.231512
k__Bacteria.p__Firmicutes.c__Clostridia.o__Clostridia_unclassified.f__Clostridia_unclassified.g__Candidatus_Avimicrobium.s__Candidatus_Avimicrobium_caecorum.t__SGB15350	secondary	Rugby	4.26208	1.76829	650	160	0.0162255	0.231552
k__Bacteria.p__Firmicutes.c__Clostridia.o__Clostridia_unclassified.f__Clostridia_unclassified.g__Clostridia_unclassified.s__Clostridia_unclassified_SGB4121.t__SGB4121	secondary	Rowing	7.45643	3.10281	650	219	0.016544	0.235579
k__Bacteria.p__Firmicutes.c__Clostridia.o__Clostridia_unclassified.f__Clostridia_unclassified.g__Clostridia_unclassified.s__Clostridia_bacterium.t__SGB15385	secondary	Cricket	-4.29223	1.79211	650	101	0.0169079	0.238535
k__Bacteria.p__Firmicutes.c__Clostridia.o__Clostridiales.f__Lachnospiraceae.g__Blautia.s__Blautia_SGB4815.t__SGB4815_group	secondary	Rowing	-7.28125	3.03996	650	313	0.0169031	0.238535
k__Bacteria.p__Firmicutes.c__Clostridia.o__Clostridiales.f__Lachnospiraceae.g__Blautia.s__Blautia_SGB4815.t__SGB4815_group	secondary	Race walking	-7.28125	3.03996	650	313	0.0169031	0.238535
k__Bacteria.p__Firmicutes.c__Clostridia.o__Clostridiales.f__Ruminococcaceae.g__Ruminococcus.s__Ruminococcus_sp_AF41_9.t__SGB25497	secondary	Cyclists	-4.63585	1.93504	650	163	0.0168779	0.238535
k__Bacteria.p__Proteobacteria.c__Alphaproteobacteria.o__Alphaproteobacteria_unclassified.f__Alphaproteobacteria_unclassified.g__GGB6612.s__GGB6612_SGB9346.t__SGB9346	secondary	Hockey	-4.7897	2.00032	650	87	0.0169357	0.238535
k__Bacteria.p__Firmicutes.c__Clostridia.o__Clostridiales.f__Lachnospiraceae.g__GGB3570.s__GGB3570_SGB4777.t__SGB4777	secondary	Cyclists	-4.60044	1.92524	650	160	0.0171624	0.241205
k__Bacteria.p__Firmicutes.c__Clostridia.o__Clostridiales.f__Oscillospiraceae.g__Dysosmobacter.s__Dysosmobacter_welbionis.t__SGB15078	secondary	Rugby	5.69806	2.38692	650	261	0.0172712	0.242208
k__Bacteria.p__Firmicutes.c__Clostridia.o__Clostridiales.f__Ruminococcaceae.g__GGB9615.s__GGB9615_SGB15051.t__SGB15051	secondary	Paralympic cycling (Pilot)	7.42828	3.11562	650	106	0.017411	0.243642
k__Bacteria.p__Firmicutes.c__Clostridia.o__Clostridia_unclassified.f__Clostridia_unclassified.g__Clostridia_unclassified.s__Clostridia_bacterium.t__SGB15373	secondary	Pentathlon	9.98581	4.19306	650	188	0.0175378	0.244492
k__Bacteria.p__Firmicutes.c__Bacilli.o__Lactobacillales.f__Streptococcaceae.g__Streptococcus.s__Streptococcus_parasanguinis.t__SGB8071	secondary	Fencing	6.3362	2.6608	650	116	0.0175472	0.244492
[truncated: 15 more rows]
