# Supplementary material for: Cataloging metagenome-assembled genomes and microbial genes from the athlete gut microbiome
Source: Microbiome Res Rep. 2024 Jul 22;3(4):41. doi: 10.20517/mrr.2023.69 (PMC11684919; doi:10.20517/mrr.2023.69)
Supplement: Supplementary file 3 — Supplementary Materials [file mrr-3-4-41-SupplementaryMaterials.zip]

Archive with 2 entries (2 files):
- mrr2069-Supplementary Figure.pdf
- mrr2069-Supplementary Tables.xlsx
